# Supplementary material for: Effects of Temperature on the Meiotic Recombination Landscape of the Yeast Saccharomyces cerevisiae
Source: mBio. 2017 Dec 19;8(6):e02099-17. doi: 10.1128/mBio.02099-17 (PMC5736917; doi:10.1128/mBio.02099-17)
Supplement: DATA SET S2 [file mbo006173649sd2.xlsx]

## Sheet: Dataset S2.1
Dataset S2.1. Hotspot locations and co-locations at three temperatures
14 degrees							30 degrees							37 degrees
Hotspots#	Chromosome	Start	End	Max rank	Overlap		Hotspots#	Chromosome	Start	End	Max rank	Overlap		Hotspots#	Chromosome	Start	End	Max rank	Overlap
1	chr1	48146	48710	0.724744	unique		1	chr1	35595	35595	0.630556	37		1	chr1	30166	30166	0.773033	unique
2	chr1	59254	59254	0.691075	unique		2	chr1	49446	49446	0.733259	37		2	chr1	34992	35595	0.731224	30
3	chr1	67605	71774	0.750306	30;37		3	chr1	57667	57667	0.607825	unique		3	chr1	49446	49446	0.66478	30
4	chr1	76420	76420	0.742211	unique		4	chr1	68291	68863	0.721456	14;37		4	chr1	56986	56986	0.662937	unique
5	chr1	81714	82551	0.840849	30;37		5	chr1	70564	70564	0.612705	14		5	chr1	61510	62223	0.73881	unique
6	chr1	84738	84738	0.660752	30;		6	chr1	71286	71774	0.626752	14		6	chr1	68291	68291	0.731366	14;30
7	chr1	108086	108086	0.70587	unique		7	chr1	77036	77036	0.678116	unique		7	chr1	69346	69346	0.678358	14
8	chr1	110204	110204	0.660333	unique		8	chr1	81714	83113	0.731313	14;37		8	chr1	81714	82551	0.863758	14;30
9	chr1	112637	115197	0.757724	30;37		9	chr1	84738	84738	0.685965	14		9	chr1	113932	114228	0.710128	14;30
10	chr1	128196	131344	0.802173	30;		10	chr1	87671	87671	0.70951	unique		10	chr1	177113	177719	0.714591	unique
11	chr1	159128	159128	0.673716	unique		11	chr1	114228	114228	0.668258	14;37		11	chr1	190830	191693	0.787758	14;30
12	chr1	168332	168332	0.679752	unique		12	chr1	115197	115197	0.708757	14		12	chr2	27615	27615	0.686132	unique
13	chr1	179758	179758	0.68112	unique		13	chr1	128709	129523	0.648603	14		13	chr2	28709	28709	0.655548	unique
14	chr1	184210	184210	0.659205	unique		14	chr1	130727	131344	0.73676	14		14	chr2	45013	45013	0.683896	unique
15	chr1	190830	192821	0.8847	30;37		15	chr1	135426	135426	0.644256	unique		15	chr2	62519	62519	0.678085	unique
16	chr1	199310	199310	0.691328	unique		16	chr1	190830	192821	0.806747	14;37		16	chr2	71135	71135	0.767773	unique
17	chr2	193426	193426	0.650064	30;		17	chr2	84394	84394	0.692636	37		17	chr2	84394	84394	0.853092	30
18	chr2	216034	216034	0.665141	unique		18	chr2	170713	170713	0.662427	unique		18	chr2	116755	116755	0.714433	unique
19	chr2	322952	322952	0.678814	30;		19	chr2	192272	192272	0.618557	unique		19	chr2	136448	136448	0.69502	unique
20	chr2	341432	341432	0.712851	30;		20	chr2	193426	193426	0.662949	14		20	chr2	182066	182066	0.659392	unique
21	chr2	342630	342630	0.717041	30;		21	chr2	203385	203385	0.636172	unique		21	chr2	294013	294013	0.692862	unique
22	chr2	381775	381775	0.678866	30;37		22	chr2	288604	288604	0.616215	unique		22	chr2	381775	381775	0.689773	14;30
23	chr2	393175	393175	0.693898	unique		23	chr2	301177	301177	0.613457	unique		23	chr2	451715	452318	0.715965	unique
24	chr2	477386	477386	0.712842	30;37		24	chr2	322952	322952	0.635648	14		24	chr2	476678	477386	0.709829	14;30
25	chr2	488955	490788	0.706926	30;37		25	chr2	341432	341613	0.713655	14		25	chr2	490788	490788	0.82577	14;30
26	chr2	501534	501534	0.736012	unique		26	chr2	342630	342630	0.652583	14		26	chr2	492772	492772	0.669366	unique
27	chr2	514936	514936	0.703441	unique		27	chr2	381775	381775	0.649949	14;37		27	chr2	504697	505224	0.74271	unique
28	chr2	633155	633155	0.673321	unique		28	chr2	452882	452882	0.677045	unique		28	chr2	515423	515423	0.661457	unique
29	chr2	634641	635379	0.689335	unique		29	chr2	477386	477386	0.693337	14;37		29	chr2	565024	565024	0.704709	unique
30	chr2	650429	651249	0.706961	37		30	chr2	488955	490788	0.731335	14;37		30	chr2	635935	635935	0.698361	unique
31	chr2	653243	653243	0.737869	unique		31	chr2	502111	502111	0.645711	unique		31	chr2	642528	642528	0.744332	30
32	chr2	661690	662404	0.738533	30;37		32	chr2	632568	632568	0.619047	unique		32	chr2	650429	651249	0.752473	14
33	chr2	664460	664460	0.661767	unique		33	chr2	642528	642528	0.714912	37		33	chr2	661690	662404	0.786035	14;30
34	chr2	679940	681037	0.767105	unique		34	chr2	651249	652386	0.701325	unique		34	chr2	687147	687147	0.682136	unique
35	chr2	702970	702970	0.675771	unique		35	chr2	661690	663291	0.784541	14;37		35	chr2	697388	697388	0.704062	unique
36	chr2	735599	735599	0.669306	unique		36	chr2	678928	678928	0.626606	unique		36	chr2	698171	698171	0.679787	unique
37	chr2	760907	760907	0.652189	unique		37	chr2	708159	708159	0.600683	unique		37	chr2	716045	716045	0.687143	unique
38	chr3	38503	38503	0.697706	unique		38	chr2	717863	717863	0.708573	37		38	chr2	717863	718234	0.743581	30
39	chr3	52814	52814	0.719984	unique		39	chr2	798832	798832	0.670544	37		39	chr2	738044	738044	0.740252	unique
40	chr3	55163	55163	0.727529	unique		40	chr3	50205	50205	0.649802	unique		40	chr2	741546	742544	0.711129	unique
41	chr3	61567	62421	0.730936	30;		41	chr3	51975	51975	0.750892	unique		41	chr2	798832	798832	0.743708	30
42	chr3	64924	64924	0.740125	30;		42	chr3	57326	58230	0.648608	unique		42	chr2	800225	800225	0.692092	unique
43	chr3	66615	69687	0.974307	30;		43	chr3	61750	61750	0.626824	14		43	chr2	801855	801855	0.681945	unique
44	chr3	75758	78652	0.798084	30;		44	chr3	64924	64924	0.608547	14		44	chr3	9230	9230	0.70502	unique
45	chr3	103865	103865	0.70802	unique		45	chr3	68259	68948	0.873159	14		45	chr3	137957	137957	0.677392	unique
46	chr3	186411	186411	0.69289	unique		46	chr3	77337	78129	0.701837	14		46	chr3	209945	212459	0.860839	14;30
47	chr3	206992	207565	0.715462	30;		47	chr3	91614	91614	0.660628	unique		47	chr3	225021	225021	0.721776	14;30
48	chr3	209945	212459	0.858602	30;37		48	chr3	96134	96134	0.633736	unique		48	chr3	246447	246447	0.689886	14;30
49	chr3	214214	216025	0.749583	30;		49	chr3	207565	207565	0.622416	14		49	chr4	47059	47684	0.715513	14;30
50	chr3	219570	219570	0.658631	unique		50	chr3	209095	212459	0.86707	14;37		50	chr4	87860	87860	0.752167	unique
51	chr3	221332	222452	0.690438	unique		51	chr3	214214	215085	0.680426	14		51	chr4	106188	106188	0.667688	unique
52	chr3	225021	225021	0.698525	30;37		52	chr3	218158	218158	0.60168	unique		52	chr4	132742	132742	0.688359	unique
53	chr3	228219	230689	0.766549	30;		53	chr3	224298	225021	0.737874	14;37		53	chr4	147375	147375	0.690832	14
54	chr3	232151	232151	0.707004	unique		54	chr3	227616	227616	0.698884	unique		54	chr4	155570	156125	0.685527	unique
55	chr3	246447	246447	0.671238	30;37		55	chr3	229626	230689	0.711092	14		55	chr4	157872	157872	0.709291	unique
56	chr3	261406	262989	0.737538	30;		56	chr3	237271	237271	0.705474	unique		56	chr4	158694	159284	0.790858	30
57	chr4	47059	47059	0.726375	30;37		57	chr3	240337	240337	0.636306	unique		57	chr4	159605	159797	0.744203	30
58	chr4	147375	147611	0.710389	30;37		58	chr3	246447	246447	0.628655	14;37		58	chr4	199460	199460	0.804258	30
59	chr4	158353	158694	0.703963	unique		59	chr3	252460	252460	0.613559	unique		59	chr4	212363	212363	0.680716	unique
60	chr4	167845	167845	0.700788	unique		60	chr3	262989	262989	0.661747	14		60	chr4	286679	286679	0.67831	unique
61	chr4	271668	271668	0.728361	unique		61	chr4	47059	47059	0.777384	14;37		61	chr4	295953	296472	0.718526	unique
62	chr4	287489	287489	0.676543	unique		62	chr4	147611	147611	0.616821	14		62	chr4	302604	303639	0.799683	14;30
63	chr4	302604	302604	0.744538	30;37		63	chr4	158694	159284	0.661448	37		63	chr4	314206	314952	0.802506	unique
64	chr4	520355	520355	0.672606	30;		64	chr4	159477	159477	0.623795	unique		64	chr4	525102	525102	0.692316	14;30
65	chr4	523974	526158	0.815373	30;37		65	chr4	159733	159733	0.64434	37		65	chr4	550854	551546	0.889746	14;30
66	chr4	550854	551546	0.758432	30;37		66	chr4	199460	199460	0.741659	37		66	chr4	621486	622191	0.733988	14;30
67	chr4	621486	622191	0.742012	30;37		67	chr4	259641	259641	0.636633	unique		67	chr4	691218	691218	0.719444	unique
68	chr4	630143	630971	0.69425	30;		68	chr4	298185	298185	0.638422	unique		68	chr4	699198	699198	0.848171	14
69	chr4	636940	636940	0.705894	30;		69	chr4	302604	303639	0.76335	14;37		69	chr4	700764	700764	0.787359	14
70	chr4	698314	700764	0.792838	30;37		70	chr4	312209	312209	0.642075	unique		70	chr4	702440	702440	0.726898	unique
71	chr4	766020	766020	0.695891	unique		71	chr4	520355	520355	0.68963	14		71	chr4	751243	751243	0.675282	unique
72	chr4	767601	767601	0.683384	unique		72	chr4	525102	526158	0.697533	14;37		72	chr4	765022	765022	0.653625	unique
73	chr4	806613	806970	0.718303	unique		73	chr4	550854	551546	0.809899	14;37		73	chr4	806221	806221	0.703998	unique
74	chr4	811770	811770	0.676634	unique		74	chr4	613347	613347	0.625788	unique		74	chr4	834824	834824	0.687394	14;30
75	chr4	826445	827121	0.695771	unique		75	chr4	621486	622191	0.7751	14;37		75	chr4	836065	836807	0.972713	14;30
76	chr4	831928	838732	0.982147	30;37		76	chr4	629414	629414	0.656076	unique		76	chr4	927177	927177	0.731226	30
77	chr4	841760	842443	0.744236	30;		77	chr4	630971	630971	0.704317	14		77	chr4	930119	931101	0.874971	30
78	chr4	848344	848344	0.799682	30;		78	chr4	636940	636940	0.656874	14		78	chr4	955341	955341	0.659826	14;30
79	chr4	849954	850741	0.679123	unique		79	chr4	690980	690980	0.774304	unique		79	chr4	998206	998206	0.689144	unique
80	chr4	855255	855255	0.678828	unique		80	chr4	699920	699920	0.692686	14		80	chr4	1054979	1055919	0.735104	30
81	chr4	865159	865159	0.670212	unique		81	chr4	715139	715139	0.626098	unique		81	chr4	1059187	1059187	0.682056	14;30
82	chr4	867587	868388	0.75944	30;		82	chr4	727601	728326	0.681931	unique		82	chr4	1080151	1080894	0.781948	30
83	chr4	926323	926323	0.735303	30;		83	chr4	769422	769422	0.641768	unique		83	chr4	1089910	1089910	0.689637	unique
84	chr4	955341	955341	0.66428	30;37		84	chr4	778502	778502	0.602099	unique		84	chr4	1142282	1142282	0.715145	unique
85	chr4	1038904	1038904	0.674912	unique		85	chr4	821111	821111	0.625783	unique		85	chr4	1267424	1267424	0.653105	unique
86	chr4	1052773	1052773	0.691207	30;		86	chr4	825353	825353	0.644075	unique		86	chr4	1269359	1270089	0.810283	14
87	chr4	1055919	1056822	0.750753	30;		87	chr4	831928	831928	0.665919	14		87	chr4	1288091	1288904	0.700284	unique
88	chr4	1059187	1059187	0.668736	30;37		88	chr4	834605	836807	1	14;37		88	chr4	1296637	1296637	0.680748	unique
89	chr4	1252446	1252446	0.694924	unique		89	chr4	838732	838732	0.614491	14		89	chr4	1328243	1328243	0.658756	unique
90	chr4	1269359	1270089	0.71971	37		90	chr4	841760	841760	0.661836	14		90	chr4	1366482	1366482	0.687761	unique
91	chr4	1289602	1289602	0.68937	unique		91	chr4	848344	848344	0.685043	14		91	chr4	1420108	1420108	0.688394	unique
92	chr4	1342873	1342873	0.670377	unique		92	chr4	868388	868388	0.660418	14		92	chr4	1421807	1421807	0.67339	unique
93	chr4	1459129	1459129	0.668416	30;		93	chr4	923605	924400	0.722974	unique		93	chr4	1476126	1477456	0.817531	14
94	chr4	1476126	1476558	0.735744	37		94	chr4	926323	926323	0.633037	14		94	chr5	14836	14836	0.752354	30
95	chr5	27865	27865	0.669481	37		95	chr4	927177	927177	0.656088	37		95	chr5	27865	27865	0.697478	14
96	chr5	69874	69874	0.709687	30;37		96	chr4	930119	931101	0.817989	37		96	chr5	34667	34667	0.693843	unique
97	chr5	123132	123132	0.727726	30;		97	chr4	955341	956323	0.649107	14;37		97	chr5	41916	41916	0.748233	30
98	chr5	194358	194358	0.699668	unique		98	chr4	1044979	1044979	0.6198	unique		98	chr5	69874	69874	0.6634	14;30
99	chr5	195875	195875	0.692501	unique		99	chr4	1052773	1052773	0.602525	14		99	chr5	80073	80073	0.708989	unique
100	chr5	312125	312125	0.701498	unique		100	chr4	1054979	1056822	0.76065	14;37		100	chr5	207635	207635	0.661665	unique
101	chr5	317826	317826	0.676676	unique		101	chr4	1059187	1059187	0.640766	14;37		101	chr5	224864	226089	0.689324	unique
102	chr5	377165	377566	0.724692	unique		102	chr4	1066176	1066176	0.63334	unique		102	chr5	237911	237911	0.719327	unique
103	chr5	473756	474021	0.753068	unique		103	chr4	1080151	1080151	0.689818	37		103	chr5	242093	242697	0.750462	unique
104	chr5	482260	482260	0.68587	unique		104	chr4	1251093	1251726	0.657486	unique		104	chr5	409066	409958	0.707195	unique
105	chr5	483975	483975	0.721629	37		105	chr4	1265263	1265263	0.611265	unique		105	chr5	416150	416150	0.663265	unique
106	chr5	489978	492045	0.772633	30;		106	chr4	1334258	1334258	0.647899	unique		106	chr5	461764	462418	0.760273	30
107	chr6	54670	55597	0.707149	unique		107	chr4	1341955	1341955	0.650389	unique		107	chr5	474021	474588	0.716258	unique
108	chr6	74778	75784	0.775765	30;		108	chr4	1459129	1459129	0.615691	14		108	chr5	483975	483975	0.751834	14
109	chr6	91433	91433	0.681631	unique		109	chr4	1525306	1525306	0.672157	unique		109	chr6	95709	95709	0.686785	14;30
110	chr6	94776	97467	0.800986	30;37		110	chr5	14836	14836	0.692824	37		110	chr6	199944	199944	0.675168	unique
111	chr6	196063	197113	0.704405	unique		111	chr5	41916	41916	0.636395	37		111	chr6	203131	203470	0.851435	14
112	chr6	203131	207743	0.799383	30;37		112	chr5	50670	50670	0.646617	unique		112	chr6	244843	245638	0.718242	unique
113	chr6	209404	209404	0.696032	unique		113	chr5	69874	69874	0.668536	14;37		113	chr6	266382	266382	0.657454	unique
114	chr6	211373	211373	0.717859	unique		114	chr5	123132	123132	0.669063	14		114	chr6	269482	269482	0.686533	unique
115	chr6	222254	222254	0.711344	30;		115	chr5	194940	194940	0.634378	unique		115	chr7	23755	24485	0.744351	unique
116	chr6	223860	228980	0.820602	30;		116	chr5	311557	311557	0.624112	unique		116	chr7	52516	52516	0.684517	unique
117	chr6	243148	243148	0.699503	unique		117	chr5	326955	326955	0.642945	unique		117	chr7	64985	64985	0.784344	unique
118	chr7	55829	55829	0.685056	unique		118	chr5	461764	462583	0.691536	37		118	chr7	95231	95231	0.646081	unique
119	chr7	122938	124082	0.739117	37		119	chr5	490660	492045	0.692294	14		119	chr7	122938	123316	0.752787	14
120	chr7	167265	167265	0.665594	unique		120	chr5	570280	570280	0.612348	unique		120	chr7	166570	166570	0.695486	unique
121	chr7	175051	175051	0.685792	30;		121	chr6	74778	74778	0.632159	14		121	chr7	196868	197707	0.793765	14;30
122	chr7	197707	197707	0.700287	30;37		122	chr6	79814	79814	0.634255	unique		122	chr7	225853	225853	0.747728	14;30
123	chr7	224929	225853	0.978104	30;37		123	chr6	94776	96695	0.703402	14;37		123	chr7	383969	384794	0.748107	unique
124	chr7	226820	226820	0.670051	unique		124	chr6	170774	170774	0.67747	unique		124	chr7	397852	397852	0.867924	14;30
125	chr7	397852	397852	0.740021	30;37		125	chr6	203470	204046	0.80792	14		125	chr7	413239	413239	0.726153	unique
126	chr7	450577	453528	0.813658	unique		126	chr6	206618	206618	0.663598	14		126	chr7	472134	472134	0.745264	30
127	chr7	459405	459405	0.654985	unique		127	chr6	213424	213424	0.658112	unique		127	chr7	475101	475101	0.662372	unique
128	chr7	465333	465333	0.710286	30;		128	chr6	214611	214611	0.630052	unique		128	chr7	598467	598467	0.660222	14;30
129	chr7	577273	577273	0.731618	unique		129	chr6	222254	222254	0.717607	14		129	chr7	609482	610294	0.999432	14;30
130	chr7	598467	598467	0.646668	30;37		130	chr6	224494	224494	0.658423	14		130	chr7	618596	618596	0.670434	unique
131	chr7	609482	610294	0.769896	30;37		131	chr6	228980	228980	0.710799	14		131	chr7	624726	624726	0.741045	30
132	chr7	626775	628152	0.747675	unique		132	chr6	239106	239106	0.658614	unique		132	chr7	702462	704109	0.757422	14;30
133	chr7	640191	640191	0.684282	unique		133	chr6	242261	242261	0.673023	unique		133	chr7	706738	706738	0.678486	unique
134	chr7	676718	677950	0.714013	unique		134	chr6	252271	252271	0.607733	unique		134	chr7	733212	733212	0.717476	14
135	chr7	702462	704109	0.717278	30;37		135	chr6	255375	255375	0.667028	unique		135	chr7	738514	739327	0.728965	30
136	chr7	729055	729055	0.692723	unique		136	chr7	31077	31077	0.661357	unique		136	chr7	785052	785052	0.673346	14
137	chr7	732313	734078	0.752341	30;37		137	chr7	165184	165184	0.644098	unique		137	chr7	846339	846339	0.721229	30
138	chr7	738120	738120	0.704967	unique		138	chr7	175051	175051	0.639996	14		138	chr7	848145	848919	0.842934	30
139	chr7	740417	740417	0.692399	unique		139	chr7	184239	184239	0.62683	unique		139	chr7	894817	894817	0.68304	unique
140	chr7	785052	785986	0.692996	37		140	chr7	191715	191715	0.605952	unique		140	chr7	913467	915598	0.712643	30
141	chr7	904340	905755	0.765102	unique		141	chr7	196868	198440	0.73759	14;37		141	chr7	958424	958979	0.707648	unique
142	chr7	1011454	1012776	0.763177	37		142	chr7	219206	219206	0.694414	unique		142	chr7	969868	969868	0.680523	unique
143	chr8	122051	122837	0.765451	30;37		143	chr7	224929	225853	0.780759	14;37		143	chr7	1012075	1012075	0.729977	14
144	chr8	140476	144892	0.811032	30;37		144	chr7	272508	272508	0.627609	unique		144	chr8	122051	122837	0.848595	14;30
145	chr8	159169	159169	0.686193	unique		145	chr7	276268	276268	0.673048	unique		145	chr8	141250	141250	0.686782	14
146	chr8	161219	161219	0.715319	unique		146	chr7	352023	352023	0.613465	unique		146	chr8	143104	143104	0.769612	14;30
147	chr8	173866	173866	0.689116	unique		147	chr7	380389	380389	0.678521	unique		147	chr8	189224	192250	0.874933	14;30
148	chr8	187034	187034	0.656124	unique		148	chr7	384794	385646	0.725324	unique		148	chr8	195602	195602	0.701217	30
149	chr8	188405	189224	0.874176	unique		149	chr7	393064	393064	0.648818	unique		149	chr8	209905	209905	0.666673	unique
150	chr8	190677	192250	0.839191	30;37		150	chr7	396074	398843	0.786953	14;37		150	chr8	220394	220394	0.677203	unique
151	chr8	212552	212552	0.76493	30;		151	chr7	428178	428898	0.673826	unique		151	chr8	267251	267251	0.756365	unique
152	chr8	218719	218719	0.701988	unique		152	chr7	432689	433719	0.657785	unique		152	chr8	342126	342126	0.68781	14
153	chr8	342126	342757	0.709263	;37		153	chr7	465333	465333	0.614408	14		153	chr8	421451	421451	0.704757	unique
154	chr8	436664	436664	0.650019	unique		154	chr7	472134	474198	0.730587	37		154	chr8	462804	462804	0.772201	unique
155	chr8	485016	485235	0.76129	unique		155	chr7	475603	475603	0.626151	unique		155	chr8	492664	492664	0.741909	unique
156	chr9	53787	54596	0.77356	30;37		156	chr7	584912	584912	0.667691	unique		156	chr9	37023	37023	0.686877	unique
157	chr9	93721	93721	0.663423	unique		157	chr7	598467	600190	0.687011	14;37		157	chr9	52940	57126	0.864443	14;30
158	chr9	161193	161389	0.704281	unique		158	chr7	609482	611190	0.850226	14;37		158	chr9	141613	141613	0.671414	30
159	chr9	177229	178075	0.704179	30;37		159	chr7	624726	624726	0.751237	37		159	chr9	177229	178075	0.805398	14;30
160	chr9	249563	249563	0.711024	30;		160	chr7	702462	703327	0.750113	14;37		160	chr9	226017	226017	0.75049	unique
161	chr9	267012	269405	0.87091	30;37		161	chr7	734078	734078	0.679188	14		161	chr9	240681	241743	0.75597	30
162	chr9	290570	290570	0.684948	unique		162	chr7	739327	739327	0.634729	37		162	chr9	267920	267920	0.825987	14;30
163	chr9	291461	291461	0.703616	unique		163	chr7	768838	768838	0.637638	unique		163	chr9	269405	269405	0.742828	14;30
164	chr9	334273	334273	0.726352	unique		164	chr7	802134	802134	0.65563	unique		164	chr10	22131	22131	0.672224	unique
165	chr10	36717	37492	0.706693	unique		165	chr7	846339	846339	0.652265	37		165	chr10	45735	45735	0.699734	unique
166	chr10	189095	189095	0.731574	30;37		166	chr7	848919	848919	0.708343	37		166	chr10	97026	97026	0.742797	30
167	chr10	190827	190827	0.765411	37		167	chr7	908869	908869	0.687884	unique		167	chr10	173070	173070	0.71207	unique
168	chr10	195532	196178	0.793405	30;		168	chr7	915598	915598	0.691439	37		168	chr10	181776	181776	0.68717	unique
169	chr10	236092	237595	0.792993	30;37		169	chr7	920932	920932	0.662044	unique		169	chr10	189095	189095	0.720235	14;30
170	chr10	241990	242153	0.715055	30;		170	chr7	993026	993026	0.645155	unique		170	chr10	190827	190827	0.691941	14
171	chr10	277784	277784	0.664427	30;37		171	chr7	1018493	1018493	0.608471	unique		171	chr10	223475	224465	0.751279	unique
172	chr10	301664	303046	0.811996	30;		172	chr8	32672	32672	0.636831	unique		172	chr10	236883	236883	0.794119	14;30
173	chr10	316542	316542	0.738895	30;37		173	chr8	112931	112931	0.630925	unique		173	chr10	277784	278591	0.6868	14;30
174	chr10	332597	333143	0.760179	30;37		174	chr8	121506	123641	0.778454	14;37		174	chr10	316542	316542	0.861757	14;30
175	chr10	348112	348112	0.717842	30;		175	chr8	143104	143941	0.729551	14;37		175	chr10	332597	333143	0.729878	14;30
176	chr10	349562	349562	0.662975	unique		176	chr8	172465	172465	0.62601	unique		176	chr10	335562	335562	0.719339	30
177	chr10	359691	359691	0.727816	30;		177	chr8	184886	184886	0.631271	unique		177	chr10	363803	363803	0.692419	unique
178	chr10	361118	361757	0.859594	30;		178	chr8	189224	191366	0.889616	14;37		178	chr10	391484	392057	0.705776	14;30
179	chr10	390856	392057	0.75953	30;37		179	chr8	194949	195602	0.644848	37		179	chr10	400141	400141	0.681552	unique
180	chr10	465619	465619	0.730588	30;37		180	chr8	212552	212617	0.682991	14		180	chr10	465619	466399	0.759237	14;30
181	chr10	503863	503863	0.692046	unique		181	chr8	217966	217966	0.644151	unique		181	chr10	471446	471446	0.681585	30
182	chr10	559029	559029	0.703139	unique		182	chr8	237747	237747	0.663177	unique		182	chr10	569957	571508	0.75764	14;30
183	chr10	568292	568292	0.696297	unique		183	chr8	253213	253213	0.641985	unique		183	chr10	573142	573142	0.796548	14;30
184	chr10	569957	574187	0.874436	30;37		184	chr8	330402	330402	0.619825	unique		184	chr10	577724	577724	0.709789	14;30
185	chr10	575481	575481	0.682722	unique		185	chr8	364744	364744	0.631759	unique		185	chr10	579265	579265	0.681712	14;30
186	chr10	577724	577724	0.717913	30;37		186	chr9	47146	47146	0.622577	unique		186	chr10	622527	623179	0.748705	unique
187	chr10	579265	579265	0.682097	30;37		187	chr9	52940	53787	0.630209	37		187	chr10	633370	633370	0.686927	unique
188	chr10	639077	639853	0.739696	30;37		188	chr9	54596	54596	0.673733	14;37		188	chr10	639077	639853	0.725389	14;30
189	chr10	682849	682849	0.666144	unique		189	chr9	141613	141613	0.621403	37		189	chr10	724544	724544	0.692318	unique
190	chr10	700973	700973	0.670317	unique		190	chr9	160524	160524	0.675582	unique		190	chr11	70807	70807	0.693674	unique
191	chr11	38898	38898	0.679667	unique		191	chr9	178075	178075	0.784939	14;37		191	chr11	92260	92260	0.732158	unique
192	chr11	53661	53661	0.680007	unique		192	chr9	240681	240681	0.611778	37		192	chr11	100190	100190	0.845362	30
193	chr11	69332	69332	0.683001	30;		193	chr9	248656	249563	0.65585	14		193	chr11	117652	117652	0.668919	14;30
194	chr11	89136	89136	0.679983	30;		194	chr9	261420	261420	0.64372	unique		194	chr11	165983	165983	0.726972	unique
195	chr11	117652	118537	0.714286	30;37		195	chr9	263133	263133	0.637588	unique		195	chr11	199871	199871	0.716425	unique
196	chr11	205142	205142	0.764663	37		196	chr9	267920	269405	0.779628	14;37		196	chr11	205142	205142	0.801471	14
197	chr11	242000	242000	0.674443	unique		197	chr9	271172	271172	0.654802	unique		197	chr11	225534	225534	0.72332	30
198	chr11	245025	245025	0.723038	30;		198	chr9	292257	292257	0.630269	unique		198	chr11	248232	248232	0.682453	unique
199	chr11	279914	279914	0.687365	unique		199	chr9	300817	300817	0.62375	unique		199	chr11	279004	279004	0.73131	unique
200	chr11	369359	369359	0.731447	37		200	chr9	311090	311090	0.692655	unique		200	chr11	322013	322013	0.729957	unique
201	chr11	402743	402743	0.671393	unique		201	chr9	418353	418353	0.651841	unique		201	chr11	368037	369359	0.735705	14
202	chr11	515651	515651	0.669319	unique		202	chr10	87606	87606	0.651649	unique		202	chr11	524978	524978	0.724138	14
203	chr11	519005	519005	0.680832	unique		203	chr10	97026	97703	0.641401	37		203	chr11	527746	527746	0.701344	14;30
204	chr11	523016	523016	0.681036	unique		204	chr10	188442	189095	0.767979	14;37		204	chr11	532626	532626	0.723568	30
205	chr11	524978	527746	0.78558	30;37		205	chr10	195532	195532	0.688529	14		205	chr11	558632	558632	0.726156	30
206	chr11	575345	577083	0.723727	30;		206	chr10	236092	236883	0.749498	14;37		206	chr11	581420	581420	0.683847	unique
207	chr12	107934	107934	0.699248	30;		207	chr10	241990	241990	0.609953	14		207	chr11	588978	589922	0.7254	unique
208	chr12	278304	278304	0.694609	unique		208	chr10	277784	278591	0.674979	14;37		208	chr11	614340	614340	0.693329	unique
209	chr12	281117	281915	0.695305	unique		209	chr10	302178	302178	0.626527	14		209	chr11	616114	616114	0.680261	unique
210	chr12	602236	602236	0.717518	30;37		210	chr10	314891	314891	0.619976	unique		210	chr12	22526	22526	0.74659	unique
211	chr12	677834	678467	0.681075	30;		211	chr10	316542	316542	0.792539	14;37		211	chr12	29741	29741	0.753161	unique
212	chr12	757671	757671	0.683032	unique		212	chr10	318712	318712	0.625294	unique		212	chr12	94182	94182	0.700025	unique
213	chr12	777331	777331	0.699757	unique		213	chr10	332597	333143	0.714008	14;37		213	chr12	252800	253837	0.800279	30
214	chr12	778579	778579	0.716622	unique		214	chr10	335562	335562	0.618294	37		214	chr12	602236	602236	0.739987	14;30
215	chr12	789333	789333	0.691968	unique		215	chr10	336924	336924	0.669021	unique		215	chr12	603635	603635	0.675907	unique
216	chr12	804323	804945	0.68819	unique		216	chr10	348112	348112	0.620908	14		216	chr12	627774	627774	0.726189	unique
217	chr12	827884	827884	0.738791	30;		217	chr10	355576	355576	0.622132	unique		217	chr12	747592	747592	0.725682	30
218	chr12	861701	861701	0.684722	unique		218	chr10	359691	359691	0.723714	14		218	chr12	809174	809174	0.740073	30
219	chr12	871210	871210	0.835457	unique		219	chr10	361118	361757	0.81143	14		219	chr12	829033	829033	0.709667	30
220	chr12	876856	877459	0.723836	unique		220	chr10	373484	373484	0.688232	unique		220	chr12	838823	839690	0.700547	30
221	chr12	878880	878880	0.677573	unique		221	chr10	390856	392057	0.738376	14;37		221	chr12	852947	852947	0.764306	unique
222	chr13	169572	169572	0.732202	30;37		222	chr10	465619	466399	0.740483	14;37		222	chr12	878085	878085	0.718845	30
223	chr13	191343	192773	0.684808	30;37		223	chr10	471446	471446	0.804186	37		223	chr12	954007	954007	0.796922	unique
224	chr13	329563	329563	0.74849	unique		224	chr10	558389	558389	0.623135	unique		224	chr12	955066	955066	0.858699	unique
225	chr13	331875	332123	0.717153	30;		225	chr10	570783	573799	0.773229	14;37		225	chr12	988016	988016	0.683144	unique
226	chr13	346601	346601	0.666617	30;		226	chr10	577724	579265	0.775105	14;37		226	chr12	1002438	1002438	0.656148	unique
227	chr13	348370	348370	0.657691	unique		227	chr10	596384	596384	0.614503	unique		227	chr12	1012004	1012004	0.693475	unique
228	chr13	354273	355045	0.737287	30;		228	chr10	598318	598318	0.625332	unique		228	chr12	1043314	1043314	0.705612	unique
229	chr13	382216	384024	0.758358	37		229	chr10	638482	639853	0.770886	14;37		229	chr13	8890	8890	0.649419	unique
230	chr13	385901	389937	0.911119	30;37		230	chr10	641682	641682	0.748778	unique		230	chr13	39950	39950	0.718746	unique
231	chr13	510156	510156	0.725975	30;		231	chr10	647292	647292	0.654969	unique		231	chr13	101617	101617	0.725995	unique
232	chr13	644989	644989	0.693991	unique		232	chr10	725462	725462	0.621325	unique		232	chr13	115403	115403	0.728499	unique
233	chr13	676033	676033	0.701888	37		233	chr11	69	69	0.724403	unique		233	chr13	164463	164463	0.664286	30
234	chr13	684597	684597	0.65727	37		234	chr11	69332	69332	0.669737	14		234	chr13	167152	167152	0.805552	30
235	chr13	750410	751041	0.847947	37		235	chr11	89136	89136	0.619679	14		235	chr13	169572	169572	0.674186	14;30
236	chr13	773515	773515	0.683122	unique		236	chr11	100190	100190	0.7047	37		236	chr13	177955	177955	0.687185	30
237	chr13	811060	811060	0.690594	30;		237	chr11	117652	118537	0.671565	14;37		237	chr13	192773	192773	0.686231	14;30
238	chr14	52910	52910	0.757638	unique		238	chr11	223003	223003	0.637037	unique		238	chr13	347472	347472	0.653066	unique
239	chr14	77215	77215	0.681532	unique		239	chr11	225534	225534	0.670002	37		239	chr13	379184	379184	0.667293	unique
240	chr14	79995	79995	0.657024	37		240	chr11	230328	230328	0.627819	unique		240	chr13	383139	383139	0.711994	14
241	chr14	87205	87205	0.674288	unique		241	chr11	245025	245025	0.657226	14		241	chr13	387723	388589	0.87997	14;30
242	chr14	186925	186925	0.753369	30;37		242	chr11	261279	261279	0.605404	unique		242	chr13	497731	497731	0.667878	unique
243	chr14	309224	309224	0.702875	unique		243	chr11	428310	428310	0.650906	unique		243	chr13	503429	503429	0.695897	30
244	chr14	424850	428753	0.77766	30;37		244	chr11	478429	478429	0.713331	unique		244	chr13	508580	508580	0.691593	unique
245	chr14	440751	441726	0.88587	unique		245	chr11	525924	527746	0.728877	14;37		245	chr13	540440	541483	0.833693	unique
246	chr14	487956	487956	0.68333	unique		246	chr11	532626	533678	0.699067	37		246	chr13	556975	557943	0.735337	30
247	chr14	518573	518573	0.795169	30;		247	chr11	535177	535177	0.623689	unique		247	chr13	610015	610015	0.68419	unique
248	chr14	654462	654462	0.70523	unique		248	chr11	558632	558632	0.635629	37		248	chr13	667100	667100	0.74097	30
249	chr15	160888	160888	0.688376	30;		249	chr11	575345	575345	0.702441	14		249	chr13	675099	676033	0.680492	14
250	chr15	162605	162605	0.682137	30;		250	chr11	618340	618340	0.685988	unique		250	chr13	683089	684597	0.868553	14;30
251	chr15	170055	170055	0.677652	30;		251	chr12	59901	59901	0.605684	unique		251	chr13	701870	701870	0.750266	unique
252	chr15	172164	172164	0.753222	unique		252	chr12	107934	107934	0.636896	14		252	chr13	751041	751041	0.739539	14;30
253	chr15	181602	181602	0.653925	unique		253	chr12	116287	116287	0.641929	unique		253	chr13	759138	759138	0.688707	unique
254	chr15	187108	187108	0.65347	unique		254	chr12	252800	253837	0.753556	37		254	chr13	759693	759693	0.712552	unique
255	chr15	197541	198746	0.747879	unique		255	chr12	261997	261997	0.630016	unique		255	chr13	793719	793719	0.659326	unique
256	chr15	215702	215702	0.673402	unique		256	chr12	266844	266844	0.656439	unique		256	chr13	797097	797097	0.734162	30
257	chr15	216652	218470	0.735127	30;37		257	chr12	276934	276934	0.635281	unique		257	chr13	798840	798840	0.826133	30
258	chr15	231609	231609	0.791847	30;		258	chr12	281915	282948	0.685299	unique		258	chr14	79995	79995	0.691207	14
259	chr15	233192	233192	0.702968	unique		259	chr12	537063	537063	0.643179	unique		259	chr14	82071	82071	0.719129	unique
260	chr15	243448	243448	0.673823	30;37		260	chr12	602236	602236	0.709108	14;37		260	chr14	110713	110713	0.705158	unique
261	chr15	274901	274901	0.706551	unique		261	chr12	603820	603820	0.637991	unique		261	chr14	121159	122816	0.870817	30
262	chr15	284549	287076	0.751262	unique		262	chr12	678467	678467	0.648001	14		262	chr14	138052	139064	0.743119	unique
263	chr15	288680	288680	0.690206	unique		263	chr12	703823	703823	0.697843	unique		263	chr14	147484	147484	0.669679	unique
264	chr15	315530	315530	0.673581	unique		264	chr12	728652	728652	0.663675	unique		264	chr14	186925	187763	0.832215	14;30
265	chr15	317094	317094	0.716149	unique		265	chr12	747592	747592	0.666546	37		265	chr14	198974	198974	0.734345	unique
266	chr15	458611	458611	0.677419	30;37		266	chr12	794927	794927	0.62647	unique		266	chr14	356107	356107	0.708757	unique
267	chr15	487140	487868	0.748889	30;37		267	chr12	809174	809174	0.681337	37		267	chr14	400944	400944	0.653794	unique
268	chr15	549965	549965	0.685411	unique		268	chr12	810584	810584	0.609395	unique		268	chr14	427269	427489	0.772152	14;30
269	chr15	553245	553245	0.787828	30;		269	chr12	827884	829033	0.801503	14;37		269	chr14	651700	651700	0.70308	30
270	chr15	585552	588993	0.838641	30;37		270	chr12	838823	838823	0.619553	37		270	chr14	662971	662971	0.698659	30
271	chr15	591643	592663	0.759834	unique		271	chr12	877459	878085	0.671933	37		271	chr14	692218	692218	0.69582	unique
272	chr15	638910	638910	0.675978	30;37		272	chr13	164463	164463	0.622768	37		272	chr14	731054	731054	0.71991	unique
273	chr15	656759	657670	0.754453	37		273	chr13	167152	167749	0.753534	37		273	chr14	738867	738867	0.78455	unique
274	chr15	662050	663011	0.707439	30;		274	chr13	169572	169572	0.6718	14;37		274	chr15	129025	129025	0.663742	30
275	chr15	712440	712440	0.725525	unique		275	chr13	177955	177955	0.665565	37		275	chr15	171430	171430	0.668512	unique
276	chr15	719638	719638	0.696779	unique		276	chr13	192292	192773	0.688851	14;37		276	chr15	191921	191921	0.664682	unique
277	chr15	723249	723249	0.738626	30;		277	chr13	221173	221173	0.667563	unique		277	chr15	218470	218470	0.704878	14;30
278	chr15	733255	733255	0.737825	30;		278	chr13	332123	332123	0.626927	14		278	chr15	241438	241438	0.762963	unique
279	chr15	737513	738309	0.775554	30;		279	chr13	346601	346601	0.637729	14		279	chr15	242877	243448	0.863237	14;30
280	chr15	761572	761572	0.672907	30;		280	chr13	355045	355045	0.64145	14		280	chr15	458611	458611	0.721355	14;30
281	chr15	769814	770805	0.730929	30;		281	chr13	387723	388589	0.791896	14;37		281	chr15	461999	461999	0.789245	unique
282	chr15	943198	944920	0.734852	unique		282	chr13	408527	408857	0.683997	unique		282	chr15	481489	481489	0.719056	30
283	chr15	967830	967830	0.689792	unique		283	chr13	411382	411382	0.636263	unique		283	chr15	487303	487303	0.686387	14;30
284	chr15	978429	978429	0.685019	unique		284	chr13	495181	495181	0.620889	unique		284	chr15	494822	494822	0.778557	30
285	chr15	979189	979189	0.673878	unique		285	chr13	503429	503429	0.744021	37		285	chr15	544742	544742	0.688565	unique
286	chr15	1010133	1011022	0.711349	30;		286	chr13	510156	510156	0.661786	14		286	chr15	551110	551110	0.704742	unique
287	chr16	73345	73345	0.691524	30;		287	chr13	539652	540440	0.782431	unique		287	chr15	568992	568992	0.679666	unique
288	chr16	107621	107621	0.689482	unique		288	chr13	556975	556975	0.65974	37		288	chr15	585552	586269	0.921625	14;30
289	chr16	132562	132562	0.748481	30;		289	chr13	667100	667100	0.629387	37		289	chr15	611456	611456	0.684889	unique
290	chr16	136912	136912	0.709417	unique		290	chr13	683990	683990	0.688252	37		290	chr15	638910	638910	0.735495	14;30
291	chr16	241568	241568	0.706985	unique		291	chr13	751041	751822	0.717289	37		291	chr15	657451	657451	0.674541	14
292	chr16	264003	264003	0.657336	unique		292	chr13	797097	797097	0.662985	37		292	chr15	700279	700279	0.694846	unique
293	chr16	309488	309488	0.68323	30;		293	chr13	798840	798840	0.64684	37		293	chr15	781295	781295	0.736607	30
294	chr16	343023	343023	0.675783	unique		294	chr13	811060	811060	0.660272	14		294	chr15	796953	796953	0.773385	unique
295	chr16	463743	464393	0.718384	30;37		295	chr13	817022	817022	0.641902	unique		295	chr15	825445	825445	0.824876	30
296	chr16	474472	474472	0.75455	unique		296	chr13	858272	858272	0.61978	unique		296	chr15	866591	866591	0.662547	unique
297	chr16	520221	520221	0.699621	unique		297	chr14	121159	121956	0.742089	37		297	chr15	892104	892104	0.660308	unique
298	chr16	521616	521616	0.741403	unique		298	chr14	170128	170128	0.637049	unique		298	chr15	931750	931750	0.739565	unique
299	chr16	527475	527475	0.731041	30;		299	chr14	186925	187763	0.807478	14;37		299	chr15	968652	969466	0.673961	unique
300	chr16	594655	594655	0.701005	unique		300	chr14	197930	197930	0.645747	unique		300	chr15	986937	986937	0.667291	30
301	chr16	647475	647475	0.738036	unique		301	chr14	199732	199732	0.634574	unique		301	chr15	1059513	1059513	0.706669	unique
302	chr16	653393	653393	0.664673	37		302	chr14	392657	392657	0.646444	unique		302	chr16	173419	173419	0.680736	unique
303	chr16	655776	655776	0.692292	unique		303	chr14	426586	427489	0.74237	14;37		303	chr16	227470	228312	0.863368	30
304	chr16	657573	657573	0.698983	unique		304	chr14	518573	518573	0.731313	14		304	chr16	369756	369756	0.64921	unique
305	chr16	694084	694084	0.678241	unique		305	chr14	567951	567951	0.604972	unique		305	chr16	373910	373910	0.881594	30
306	chr16	695710	696637	0.68177	30;		306	chr14	651700	651700	0.70567	37		306	chr16	381340	384190	0.759592	30
307	chr16	703769	703769	0.657081	unique		307	chr14	662971	662971	0.62414	37		307	chr16	464393	464393	0.739344	14;30
308	chr16	785895	785895	0.741348	30;37		308	chr14	683376	683376	0.632927	unique		308	chr16	475990	475990	0.661724	unique
309	chr16	899776	900452	0.775101	unique		309	chr15	106605	106605	0.645622	unique		309	chr16	490528	490528	0.704427	unique
310	chr16	901944	901944	0.728072	unique		310	chr15	129025	129025	0.685195	37		310	chr16	610081	610081	0.66845	unique
311	chr16	910751	910751	0.685483	unique		311	chr15	140760	140760	0.754619	unique		311	chr16	614519	614519	0.718912	30
312	chr16	912322	912322	0.666918	unique		312	chr15	160888	160888	0.672892	14		312	chr16	627372	628106	0.692765	30
							313	chr15	162605	162605	0.717371	14		313	chr16	653393	653393	0.667132	14
							314	chr15	170055	170055	0.638207	14		314	chr16	671698	671698	0.733522	unique
							315	chr15	173132	173132	0.636225	unique		315	chr16	679222	679222	0.723117	30
							316	chr15	186857	186857	0.627868	unique		316	chr16	733013	733013	0.669623	unique
							317	chr15	196471	196471	0.645483	unique		317	chr16	785312	785895	0.860652	14;30
							318	chr15	216652	219203	0.719122	14;37		318	chr16	812489	813289	0.767114	30
							319	chr15	231609	231609	0.820736	14		319	chr16	822922	822922	0.744594	unique
							320	chr15	242877	243448	0.789908	14;37		320	chr16	839742	840541	0.718489	unique
							321	chr15	268283	268283	0.59754	unique		321	chr16	843654	843654	0.707614	unique
							322	chr15	443414	443414	0.65088	unique		322	chr16	860963	860963	0.723477	unique
							323	chr15	458611	458611	0.650889	14;37		323	chr16	888583	888583	0.728835	unique
							324	chr15	462970	462970	0.663968	unique		324	chr16	923773	923773	0.694629	unique
							325	chr15	481489	481489	0.660709	37		325	chr16	928211	928211	0.683642	unique
							326	chr15	487303	487303	0.666273	14;37		326	chr16	939645	939645	0.66581	unique
							327	chr15	494822	494822	0.713216	37
							328	chr15	553245	553245	0.644744	14
							329	chr15	585552	586269	0.838805	14;37
							330	chr15	605633	605633	0.614254	unique
							331	chr15	608108	608108	0.642191	unique
							332	chr15	620034	620034	0.714077	unique
							333	chr15	638910	638910	0.686704	14;37
							334	chr15	662050	662050	0.684467	14
							335	chr15	723249	723249	0.677832	14
							336	chr15	733255	733255	0.676401	14
							337	chr15	737513	737513	0.671382	14
							338	chr15	758391	758391	0.600722	unique
							339	chr15	761572	761572	0.682657	14
							340	chr15	768285	768285	0.626695	unique
							341	chr15	769814	769814	0.683459	14
							342	chr15	781295	781295	0.646073	37
							343	chr15	783684	783684	0.658778	unique
							344	chr15	825445	825445	0.631474	37
							345	chr15	931100	931100	0.664014	unique
							346	chr15	986421	986937	0.657717	37
							347	chr15	1010133	1010133	0.643776	14
							348	chr16	73345	73345	0.749495	14
							349	chr16	75362	75800	0.660836	unique
							350	chr16	132562	132562	0.712108	14
							351	chr16	228312	228312	0.675266	37
							352	chr16	264816	264816	0.618407	unique
							353	chr16	296622	296622	0.672631	unique
							354	chr16	309488	309488	0.605728	14
							355	chr16	339116	339116	0.631722	unique
							356	chr16	347946	347946	0.603769	unique
							357	chr16	352851	352851	0.635516	unique
							358	chr16	369062	369062	0.633318	unique
							359	chr16	373121	373910	0.682338	37
							360	chr16	384190	384190	0.702248	37
							361	chr16	391843	391843	0.623655	unique
							362	chr16	411905	411905	0.624002	unique
							363	chr16	425351	425846	0.671115	unique
							364	chr16	432175	432175	0.716111	unique
							365	chr16	464393	464393	0.71985	14;37
							366	chr16	525884	525884	0.629624	unique
							367	chr16	527475	527475	0.662086	14
							368	chr16	614519	614519	0.640262	37
							369	chr16	622709	622709	0.711982	unique
							370	chr16	628106	628106	0.656467	37
							371	chr16	645797	645797	0.656495	unique
							372	chr16	679222	679222	0.652106	37
							373	chr16	693144	693144	0.658464	unique
							374	chr16	695710	695710	0.623843	14
							375	chr16	785895	785895	0.794847	14;37
							376	chr16	813289	813289	0.65365	37
							377	chr16	917798	917798	0.668656	unique
							378	chr16	920730	920730	0.672268	unique
							379	chr16	928897	929518	0.702741	unique
In this dataset, we examine the locations of hotspots at 14, 30, and 37 degrees, and determine which hotspots detected at one temperature overlap with hotspots detected at other temperatures. Columns A-F contain the data derived from the 14 degree sporulation. Column A indicates the number of hotspot as determined in Dataset 2, and Columns B-D show the coordinates that contain the hotspot oligonu…

## Sheet: Dataset S2.2
Dataset S2.2. Coldspot locations and co-locations at three temperatures
14 degree						30 degree						37 degreee
Coldspots#	Chromosome	Start	End	Min rank		Coldspots#	Chromosome	Start	End	Min rank		Coldspots#	Chromosome	Start	End	Min rank
1	chr1	5626	5626	0.341071		1	chr1	47567	47567	0.282309		1	chr2	190790	190790	0.361981
2	chr1	9065	9737	0.312753		2	chr1	66305	66305	0.342257		2	chr2	305503	305503	0.330281
3	chr2	21262	21262	0.329352		3	chr1	144582	144582	0.290372		3	chr2	308565	308565	0.344242
4	chr2	39564	39564	0.337418		4	chr1	185284	185284	0.288262		4	chr2	309842	309842	0.413226
5	chr2	238977	238977	0.370568		5	chr2	13062	13062	0.203111		5	chr2	348901	348901	0.389237
6	chr2	389070	389070	0.355851		6	chr2	52585	52585	0.33053		6	chr3	108187	108187	0.363707
7	chr2	521806	521806	0.311835		7	chr2	413082	413082	0.282947		7	chr3	123705	123705	0.361872
8	chr2	567302	567302	0.255251		8	chr2	433129	433129	0.312007		8	chr3	146164	146164	0.367777
9	chr2	594895	594895	0.266575		9	chr2	534919	534919	0.348293		9	chr4	258159	258159	0.409119
10	chr2	611702	611702	0.356324		10	chr2	585219	585446	0.29529		10	chr4	385600	385600	0.400716
11	chr2	754363	755117	0.271089		11	chr2	607248	607248	0.309987		11	chr4	392441	393169	0.319832
12	chr2	768815	768815	0.340674		12	chr3	2502	3347	0.264994		12	chr4	426276	426276	0.40049
13	chr3	119851	119851	0.346746		13	chr3	121095	121095	0.269334		13	chr4	439117	439117	0.303412
14	chr3	150927	150927	0.328806		14	chr3	283059	283059	0.343913		14	chr4	492605	492605	0.353184
15	chr3	285271	285271	0.346252		15	chr4	29840	29840	0.322989		15	chr4	1025345	1025345	0.380638
16	chr3	295892	295892	0.356316		16	chr4	63860	63860	0.296758		16	chr4	1164859	1164859	0.404901
17	chr3	311951	312708	0.310586		17	chr4	108527	108527	0.262551		17	chr4	1221876	1221876	0.398791
18	chr4	21444	21444	0.282649		18	chr4	117095	117095	0.247271		18	chr4	1224696	1224696	0.382589
19	chr4	28291	29307	0.255965		19	chr4	317376	317376	0.286978		19	chr4	1329151	1329151	0.382574
20	chr4	81140	81140	0.367548		20	chr4	329442	329442	0.251474		20	chr4	1350245	1350245	0.392402
21	chr4	117095	117095	0.328195		21	chr4	405961	405961	0.289589		21	chr4	1370268	1370268	0.289444
22	chr4	119537	119537	0.326121		22	chr4	433688	433688	0.342836		22	chr4	1395858	1395858	0.353696
23	chr4	225762	225762	0.351432		23	chr4	440678	440678	0.335312		23	chr4	1501117	1501117	0.362812
24	chr4	226366	226366	0.282369		24	chr4	448428	448428	0.319331		24	chr4	1505994	1505994	0.363743
25	chr4	417178	417178	0.343558		25	chr4	455890	455890	0.307686		25	chr5	54786	54786	0.356594
26	chr4	449915	450477	0.238318		26	chr4	500588	500588	0.346524		26	chr5	104457	104457	0.292226
27	chr4	459186	459186	0.27821		27	chr4	544815	544815	0.307511		27	chr5	117558	117558	0.283692
28	chr4	1026596	1026596	0.273004		28	chr4	1171332	1171332	0.328701		28	chr5	150713	150713	0.356733
29	chr4	1115718	1115718	0.324531		29	chr4	1178424	1178424	0.236835		29	chr5	162802	162802	0.356358
30	chr4	1131353	1131353	0.367196		30	chr4	1188552	1188552	0.302073		30	chr5	165117	165117	0.346385
31	chr4	1174671	1174671	0.36089		31	chr4	1236815	1237740	0.317588		31	chr5	193687	193687	0.402908
32	chr4	1182234	1182234	0.296961		32	chr4	1240230	1240230	0.333936		32	chr5	365389	365389	0.366501
33	chr4	1223266	1223266	0.274383		33	chr4	1324475	1325218	0.280462		33	chr5	369440	369440	0.411
34	chr4	1227743	1227743	0.352591		34	chr4	1336044	1336044	0.332196		34	chr5	502898	502898	0.405692
35	chr4	1229316	1229316	0.236667		35	chr4	1481389	1481389	0.293395		35	chr5	553335	553335	0.419618
36	chr4	1232380	1232380	0.361277		36	chr4	1500406	1500406	0.307053		36	chr6	215403	215403	0.319407
37	chr4	1234104	1234104	0.334782		37	chr4	1514814	1514814	0.331883		37	chr7	85625	85625	0.426324
38	chr4	1235920	1235920	0.347627		38	chr5	9871	9871	0.317849		38	chr7	91727	91727	0.307383
39	chr4	1373880	1374551	0.310997		39	chr5	88419	88419	0.301909		39	chr7	119020	119020	0.381384
40	chr4	1479609	1479609	0.299339		40	chr5	97820	97820	0.262293		40	chr7	156167	156167	0.240486
41	chr4	1489090	1489090	0.36289		41	chr5	127453	127453	0.324502		41	chr7	298571	298571	0.372504
42	chr4	1502652	1502652	0.316266		42	chr5	136768	136768	0.346621		42	chr7	335763	335763	0.384003
43	chr4	1518774	1518774	0.332326		43	chr5	147756	147756	0.342081		43	chr7	447346	447346	0.380033
44	chr4	1520160	1521613	0.326813		44	chr5	152567	152567	0.253833		44	chr7	467638	467638	0.35213
45	chr5	9871	10598	0.272104		45	chr5	420299	420299	0.32594		45	chr7	513115	513115	0.424749
46	chr5	33309	33885	0.258349		46	chr5	543031	543031	0.310373		46	chr7	515424	515424	0.41208
47	chr5	90528	90528	0.295548		47	chr6	250864	250864	0.301233		47	chr7	524383	524383	0.392664
48	chr5	96391	96391	0.334746		48	chr7	1765	1765	0.278676		48	chr7	635323	635323	0.294068
49	chr5	118431	118431	0.319826		49	chr7	66323	66323	0.315088		49	chr7	755542	755542	0.371203
50	chr5	146337	146528	0.315932		50	chr7	69467	69467	0.33671		50	chr7	804783	804783	0.409354
51	chr5	165117	165117	0.301589		51	chr7	103362	103362	0.269933		51	chr7	808425	808425	0.295296
52	chr5	260102	260102	0.324137		52	chr7	242593	242593	0.341609		52	chr7	838232	838232	0.394844
53	chr5	270180	270180	0.312573		53	chr7	261415	261415	0.313735		53	chr7	1036130	1036130	0.354022
54	chr5	295101	295101	0.369483		54	chr7	360323	360323	0.33879		54	chr8	8924	8924	0.351579
55	chr5	437055	437055	0.259572		55	chr7	504467	504467	0.344349		55	chr8	40164	40164	0.328377
56	chr5	438249	438249	0.363855		56	chr7	512435	512435	0.274913		56	chr8	109263	109263	0.406224
57	chr5	537708	537708	0.353441		57	chr7	518237	518237	0.312183		57	chr8	209218	209218	0.386219
58	chr6	61946	61946	0.353849		58	chr7	557043	557043	0.33221		58	chr8	286449	286449	0.405218
59	chr6	136364	136364	0.250524		59	chr7	805373	805373	0.308127		59	chr9	152154	152154	0.349108
60	chr6	267368	267368	0.322014		60	chr7	867197	867197	0.300707		60	chr9	163269	163269	0.411881
61	chr7	9553	10278	0.271797		61	chr7	1048089	1048297	0.31119		61	chr9	189711	189711	0.376788
62	chr7	12186	12186	0.352213		62	chr8	9590	9590	0.279643		62	chr9	382655	382655	0.323276
63	chr7	18267	18267	0.304023		63	chr8	51533	51533	0.31789		63	chr9	410100	410100	0.37003
64	chr7	19950	19950	0.299828		64	chr8	63732	63732	0.313764		64	chr9	415102	415102	0.383943
65	chr7	155986	155986	0.244976		65	chr8	93630	93630	0.290287		65	chr9	420338	420338	0.400235
66	chr7	163647	163647	0.361214		66	chr8	101262	101262	0.235296		66	chr9	421796	421796	0.212732
67	chr7	487652	487652	0.325426		67	chr8	407829	407829	0.305609		67	chr9	435487	435487	0.375143
68	chr7	518237	518237	0.279175		68	chr8	450945	450945	0.317154		68	chr10	75978	75978	0.373766
69	chr7	521724	521724	0.287953		69	chr8	503024	503024	0.242191		69	chr10	117826	117826	0.372682
70	chr7	525427	525427	0.278364		70	chr8	508020	508020	0.314829		70	chr10	261313	261313	0.398686
71	chr7	543016	543978	0.251768		71	chr9	31586	31586	0.254073		71	chr10	426268	426872	0.388676
72	chr7	760946	760946	0.357634		72	chr9	37964	37964	0.280789		72	chr10	433916	433916	0.306358
73	chr7	850310	850310	0.343653		73	chr9	105024	105874	0.293159		73	chr10	522684	522684	0.381497
74	chr7	859526	859526	0.298081		74	chr9	125968	125968	0.309736		74	chr10	606919	606919	0.372512
75	chr7	861675	861675	0.353613		75	chr9	173955	173955	0.322446		75	chr11	324464	324464	0.420708
76	chr7	1058078	1058078	0.324359		76	chr9	372747	373445	0.125825		76	chr11	363883	363883	0.403998
77	chr7	1067307	1067307	0.345249		77	chr9	382655	382655	0.294934		77	chr11	438427	440043	0.312501
78	chr7	1069317	1069317	0.30084		78	chr9	395179	395179	0.338915		78	chr11	466262	466262	0.415143
79	chr7	1071245	1071245	0.290824		79	chr9	398190	398190	0.30888		79	chr11	653454	653454	0.397736
80	chr7	1073081	1073081	0.078554		80	chr9	402820	402820	0.335392		80	chr12	67253	67253	0.364109
81	chr8	16199	16199	0.355555		81	chr9	425660	425660	0.342277		81	chr12	150650	150650	0.316232
82	chr8	98808	98808	0.282903		82	chr10	44822	44822	0.318933		82	chr12	172439	172439	0.35901
83	chr8	110045	110045	0.358033		83	chr10	47372	47372	0.332986		83	chr12	214777	214777	0.400379
84	chr8	299978	299978	0.336318		84	chr10	55206	55206	0.333209		84	chr12	271334	271334	0.387149
85	chr8	308932	309592	0.255496		85	chr10	120124	120124	0.323162		85	chr12	284846	284846	0.393356
86	chr8	313955	313955	0.326846		86	chr10	426268	426268	0.267306		86	chr12	293088	293088	0.323522
87	chr8	522143	522143	0.239872		87	chr10	435955	435955	0.266792		87	chr12	305524	305524	0.390534
88	chr9	26912	26912	0.334811		88	chr10	535412	535412	0.337804		88	chr12	385740	385740	0.374448
89	chr9	143570	143570	0.270737		89	chr10	699066	699066	0.320923		89	chr12	390070	390070	0.378199
90	chr9	195677	195677	0.334412		90	chr11	89852	89852	0.280545		90	chr12	426811	426811	0.280434
91	chr9	355225	355225	0.313946		91	chr11	106141	106141	0.347819		91	chr12	436288	436288	0.295909
92	chr9	373445	373445	0.272091		92	chr11	111716	111716	0.267428		92	chr12	439996	440746	0.298056
93	chr9	377456	377456	0.30354		93	chr11	122647	122647	0.342389		93	chr12	504652	504652	0.408955
94	chr9	388827	388827	0.295765		94	chr11	127431	127666	0.262651		94	chr12	521311	521311	0.396499
95	chr9	412908	412908	0.313625		95	chr11	145059	145059	0.343305		95	chr12	526101	526101	0.392778
96	chr9	418950	420980	0.20341		96	chr11	146966	146966	0.308554		96	chr12	769242	769242	0.250012
97	chr9	425660	425660	0.345691		97	chr11	181156	181156	0.353794		97	chr12	851311	851311	0.395984
98	chr9	428498	429110	0.329735		98	chr11	324464	324464	0.309241		98	chr12	882197	882197	0.362297
99	chr9	430007	430007	0.303637		99	chr11	419818	419818	0.274792		99	chr12	965282	965282	0.422141
100	chr9	434471	434471	0.264198		100	chr11	481630	481630	0.223272		100	chr13	73853	73853	0.391633
101	chr10	43297	43297	0.316612		101	chr11	644836	644836	0.265923		101	chr13	202876	202876	0.358056
102	chr10	125686	125686	0.329528		102	chr12	109064	109064	0.328967		102	chr13	254919	255886	0.280497
103	chr10	415268	415268	0.294574		103	chr12	146904	146904	0.298257		103	chr13	321995	321995	0.403911
104	chr10	430931	430931	0.341453		104	chr12	151555	151555	0.235779		104	chr13	473311	473311	0.365246
105	chr10	432507	432507	0.361039		105	chr12	153837	153837	0.334891		105	chr13	847834	847834	0.416447
106	chr10	433296	433296	0.335181		106	chr12	172439	172439	0.320429		106	chr13	863740	863740	0.361276
107	chr11	136550	136550	0.318265		107	chr12	295035	295035	0.331658		107	chr14	130802	130802	0.411736
108	chr11	149616	149849	0.219689		108	chr12	373826	373826	0.316491		108	chr14	155854	155854	0.378169
109	chr11	159015	159015	0.284983		109	chr12	422991	422991	0.344859		109	chr14	264698	264698	0.406538
110	chr11	193081	193081	0.273057		110	chr12	537690	537690	0.337032		110	chr14	331237	331237	0.354346
111	chr11	299851	299851	0.32631		111	chr12	661866	661866	0.306769		111	chr14	346671	346671	0.337539
112	chr11	331220	331220	0.350148		112	chr12	692634	692634	0.326428		112	chr14	364284	364284	0.396921
113	chr11	350556	350556	0.354513		113	chr12	703100	703100	0.344718		113	chr14	623477	624008	0.367057
114	chr11	439155	440043	0.266223		114	chr12	724697	724697	0.350862		114	chr14	769709	769709	0.349429
115	chr11	644109	644109	0.33815		115	chr12	775973	775973	0.340707		115	chr15	4568	4568	0.297368
116	chr12	15506	15506	0.231275		116	chr12	798465	798465	0.339708		116	chr15	7265	7265	0.345261
117	chr12	21781	21781	0.195456		117	chr12	940935	940935	0.301734		117	chr15	146325	146325	0.397853
118	chr12	26449	26449	0.311952		118	chr12	989896	989896	0.318286		118	chr15	255272	255272	0.406173
119	chr12	34306	34306	0.215268		119	chr12	1023220	1023220	0.267265		119	chr15	320449	321093	0.319831
120	chr12	38695	38695	0.36717		120	chr13	50393	50393	0.185591		120	chr15	630218	630218	0.335739
121	chr12	40989	40989	0.35857		121	chr13	54166	54166	0.313787		121	chr15	754809	754809	0.318292
122	chr12	56710	56710	0.314941		122	chr13	55256	55256	0.247835		122	chr15	936534	936534	0.376121
123	chr12	71289	72070	0.241845		123	chr13	83533	83533	0.358098		123	chr15	938894	938894	0.379499
124	chr12	145582	145582	0.301156		124	chr13	249776	249990	0.28946		124	chr15	940507	940507	0.386891
125	chr12	150650	150650	0.322474		125	chr13	581088	581088	0.319458		125	chr15	998012	998012	0.364241
126	chr12	161234	161234	0.336232		126	chr13	591125	591125	0.206346		126	chr15	1008713	1008713	0.399116
127	chr12	171101	171101	0.275221		127	chr13	618438	618438	0.32578		127	chr15	1028525	1028525	0.371562
128	chr12	310701	310701	0.227348		128	chr13	719650	719650	0.317037		128	chr16	104072	104072	0.392609
129	chr12	358643	359310	0.2945		129	chr13	727289	727289	0.331895		129	chr16	224101	224101	0.386554
130	chr12	378938	378938	0.349851		130	chr13	736096	736096	0.223619		130	chr16	238244	238244	0.329083
131	chr12	392379	392379	0.284015		131	chr13	876701	876701	0.336382		131	chr16	293253	293253	0.40246
132	chr12	400924	400924	0.279911		132	chr13	878612	878612	0.325797		132	chr16	406518	406518	0.347667
133	chr12	407928	408845	0.2622		133	chr13	898985	898985	0.303391		133	chr16	407862	407862	0.365355
134	chr12	428825	428825	0.287828		134	chr14	48654	48654	0.305518		134	chr16	466974	466974	0.360051
135	chr12	432651	433118	0.30095		135	chr14	60271	60271	0.276845		135	chr16	554375	554375	0.315185
136	chr12	436288	436288	0.236313		136	chr14	68266	68266	0.319298		136	chr16	579665	579665	0.393058
137	chr12	446656	446656	0.348125		137	chr14	74423	74423	0.346962		137	chr16	765704	765704	0.416321
138	chr12	502387	504652	0.274496		138	chr14	177555	177555	0.322295		138	chr16	773488	773488	0.283838
139	chr12	926294	926294	0.336937		139	chr14	261375	261375	0.156607		139	chr16	836007	836007	0.376603
140	chr12	1045666	1046525	0.13341		140	chr14	302126	302126	0.325093
141	chr13	285511	285511	0.336611		141	chr14	343407	343407	0.283899
142	chr13	298044	298044	0.333147		142	chr14	451408	451408	0.282577
143	chr13	322851	322851	0.34753		143	chr14	568934	568934	0.265996
144	chr13	482443	482443	0.350581		144	chr14	603683	603683	0.30125
145	chr13	630760	631394	0.300503		145	chr14	618975	618975	0.294507
146	chr13	642509	642509	0.363239		146	chr14	624008	624008	0.335518
147	chr13	730373	730373	0.337474		147	chr14	728654	728654	0.306669
148	chr13	888398	888398	0.23381		148	chr15	5275	5275	0.249144
149	chr13	901295	901295	0.280098		149	chr15	6125	6125	0.153596
150	chr13	906534	906534	0.357549		150	chr15	32809	32809	0.326806
151	chr13	911412	911412	0.311823		151	chr15	80611	80611	0.17431
152	chr14	261765	261765	0.307822		152	chr15	97782	97782	0.341514
153	chr14	285286	285286	0.314103		153	chr15	297803	297803	0.293271
154	chr14	292632	292632	0.35607		154	chr15	361574	361574	0.337804
155	chr14	389563	389563	0.33644		155	chr15	368040	368040	0.256711
156	chr14	533537	533537	0.29787		156	chr15	372200	372200	0.236016
157	chr14	594987	594987	0.247175		157	chr15	497747	497747	0.317317
158	chr14	628242	628242	0.302184		158	chr15	627295	627295	0.218765
159	chr14	727216	727216	0.177419		159	chr15	890115	890115	0.299815
160	chr14	752351	752351	0.309699		160	chr15	894736	894736	0.285421
161	chr14	766242	766975	0.149119		161	chr16	20723	20723	0.258169
162	chr14	770666	771425	0.293339		162	chr16	54612	54612	0.223208
163	chr14	776699	777631	0.299322		163	chr16	90367	90367	0.326233
164	chr15	7265	7265	0.271004		164	chr16	106130	106130	0.300096
165	chr15	17492	17492	0.298141		165	chr16	180804	180804	0.343
166	chr15	67849	67849	0.228524		166	chr16	224643	224643	0.298083
167	chr15	71771	71771	0.349413		167	chr16	305940	305940	0.303199
168	chr15	84764	85824	0.280705		168	chr16	325944	325944	0.31272
169	chr15	347289	347289	0.34134		169	chr16	344111	344111	0.300416
170	chr15	349412	349412	0.18628		170	chr16	562600	562600	0.339083
171	chr15	356304	356304	0.301041		171	chr16	720015	720015	0.279097
172	chr15	359487	359487	0.376098		172	chr16	738237	738237	0.294784
173	chr15	362492	362492	0.229851		173	chr16	773488	773488	0.18968
174	chr15	365460	365460	0.367099		174	chr16	782447	782447	0.287328
175	chr15	368040	368040	0.299327		175	chr16	865498	865498	0.318377
176	chr15	386111	386111	0.359886		176	chr16	896568	898168	0.312634
177	chr15	388916	388916	0.35168
178	chr15	402176	402176	0.311312
179	chr15	414469	414469	0.323246
180	chr15	696956	696956	0.349892
181	chr15	874784	874784	0.359465
182	chr15	888258	888258	0.34698
183	chr15	892834	892834	0.326688
184	chr15	900726	900726	0.324053
185	chr15	902156	902156	0.311758
186	chr15	903909	903909	0.275688
187	chr16	32337	33452	0.281115
188	chr16	102427	102427	0.362401
189	chr16	177072	177072	0.266619
190	chr16	192429	192429	0.333166
191	chr16	271754	271754	0.355061
192	chr16	345574	345574	0.343444
193	chr16	399187	399187	0.314699
194	chr16	555061	555061	0.238424
195	chr16	766481	766481	0.364895
This table has the same format at Dataset S3, except we show data on coldspots rather than hotspots.
