# Supplementary material for: Effects of Temperature on the Meiotic Recombination Landscape of the Yeast Saccharomyces cerevisiae
Source: mBio. 2017 Dec 19;8(6):e02099-17. doi: 10.1128/mBio.02099-17 (PMC5736917; doi:10.1128/mBio.02099-17)
Supplement: DATA SET S3 [file mbo006173649sd3.xlsx]

## Sheet: Dataset S3.1
Dataset S3.1 Meiotic recombination events in cells sporulated at 14 degrees
Tetrad#	Chromosome	Event#	General description of event	Event type	Spore names								Conversion tracts
					A		B		C		D		Start	End	Size
14-1	I	1	CO	6			88734	90376			82219	82233	82226	89555	7329
		2	CO	6			135705	143669	143812	146529			139687	145170	5483.5
	II	1	CO	5					156193	163990	155125	163990	159558	160092	534
		2	CO	7	209641	216533	209235	209641					209438	213087	3649
		3	CO	7			365510	365848	364404	365105			364754	365679	924.5
		4	CO	5	394914	395267					394914	395267	395090	395090	176.5
		5	CON	1							485238	489759	487498	495587	8088.5
											494973	496201
		6	CON	2	489786	492984							491385	494943	3558
					494913	494973
		7	CO	5	654010	659958	654010	659958					656984	656984	2974
		8	CO	7			798763	800096			787164	797580	792372	799430	7057.5
	III	1	CO	5			152531	158328	152531	158328			155430	155430	2898.5
		2	CON	2							202534	202915	202724	206678	3954
											205840	207517
		3	CCO	22					273351	287598			280474	291548	11074
									287598	287921
					291266	291831			290888	291266
	IV	1	CO	6			14031	15214	15561	18870			14622.5	17215.5	2593
		2	CON	1			80845	81765					81305	87007.5	5702.5
							86799	87216
		3	CCON	4					84621	86463			85542	94381.5	8839.5
									86799	88290
									92353	94126
									94126	94637
		4	CO	5	311590	317781	311590	317781					314686	314686	3095.5
		5	CO	5					311590	317781	311590	317781	314686	314686	3095.5
		6	CON	1					417000	420543			418772	422690	3918
									422657	422722
		7	CO	6	526934	543869	512801	525235					519018	535402	16383.5
		8	CON	2	568850	570164							569507	571137	1630
					570846	571428
		9	CO	6					629580	634749	628588	628829	628708	632164	3456
		10	CO	7	732258	736646					726748	727671	727210	734452	7242.5
		11	CCO	18	847039	847666			844039	845599			844819	847352	2533.5
					844039	845599
					846463	846901
		12	CO	6	852302	866422			857606	866422			859362	862014	2652
		13	CO	5	929842	932198					929842	932198	931020	931020	1178
		14	CO	5					1013909	1017595	1013909	1017595	1015752	1015752	1843
		15	CON	1					1037190	1039370			1038280	1040147	1867
									1039370	1040924
		16	CO	5			1144288	1147303			1144288	1147303	1.1458e+06	1.1458e+06	1507.5
		17	CON	1							1317884	1318026	1317955	1320862	2907
											1319266	1322458
		18	CON	2			1368605	1369831					1369218	1370408	1190
							1369831	1370985
		19	CON	2			1453193	1455188					1.45419e+06	1.45552e+06	1329
							1455488	1455551
		20	CON	1					1455188	1455488			1455338	1461558	6220
									1461046	1462070
	V	1	CO	5	372726	373720	372726	373720					373223	373223	497
		2	CO	7	481251	483985	485582	486313					482618	485948	3329.5
		3	CON	2					556645	558211			557428	561242	3814
									561210	561274
	VI	1	CO	7					71459	72050	73019	75341	71754.5	74180	2425.5
	VII	1	CCO	10					131363	131479	134118	134668	131421	134393	2972
									133639	133933
									134118	134668
		2	CO	5	265682	267678					265682	267678	266680	266680	998
		3	CO	7	369591	372214					366314	367688	367001	370902	3901.5
		4	CON	1	477377	479587							478482	488397	9915
					487321	489473
		5	CON	2			482414	484837					483626	488397	4771.5
							487321	489473
		6	CO	5	585672	589039	585672	589039					587356	587356	1683.5
		7	CO	6					699064	730597	686220	699064	692642	714830	22188.5
		8	CO	5			905020	916175	905020	916175			910598	910598	5577.5
		9	CCO	17	1009079	1010853							1009966	1.01732e+06	7354.5
					1014656	1015595
					1016282	1018359			1016282	1018359
	VIII	1	CO	6			186902	193856	197001	199006			190379	198004	7624.5
		2	CO	5			254320	264170			254320	264170	259245	259245	4925
		3	CO	5	344061	347311	344061	347311					345686	345686	1625
		4	CO	6			455000	456227	447967	448823			448395	455614	7218.5
		5	CON	2	452943	453135							453039	454503	1464
					454373	454633
		6	CO	5	503026	509220			503026	509220			506123	506123	3097
		7	BIR	27			514858	518392
	IX	1	CO	5			84126	85881	84126	85881			85003.5	85003.5	877.5
		2	CCO	10	168948	171263					165395	166102	165748	170106	4357
											166790	167620
											168948	171263
		3	CO	5	178405	188614					178405	188614	183510	183510	5104.5
		4	CO	6	247953	251545					252337	256630	249749	254484	4734.5
		5	CO	5			323329	326397	323329	325717			324523	324863	340
		6	CON	1	328199	332159							330179	334345	4166
					333786	334904
	X	1	CO	5			34825	38238	34825	38238			36531.5	36531.5	1706.5
		2	CO	7	84641	85642			83763	84641			84202	85141.5	939.5
		3	CON	2					170063	171341			170702	173581	2879
									172148	175014
		4	CCO	14	285535	286428	289211	292292					285982	293426	7444
							292292	292830
							292830	294021
		5	CON	2	360904	362868							361886	376872	14986
					362868	390876
		6	CO	5					578206	580563	578206	580563	579384	579384	1178.5
		7	CON	1			581252	581408					581330	583694	2363.5
							582577	584810
	XI	1	CO	5	125646	131532	125646	131532					128589	128589	2943
		2	CO	5	230076	257395			230076	257395			243736	243736	13659.5
		3	CON	1			269864	270485					270174	270632	458
							270503	270762
		4	CO	5	386855	388368					386855	388368	387612	387612	756.5
		5	CON	1			495162	499766					497464	500256	2791.5
							499766	500745
		6	CO	6			582098	584574	576427	578510			577468	583336	5867.5
		7	CO	5	595907	614267					595907	614267	605087	605087	9180
	XII	1	CO	5	104666	110780	104666	110780					107723	107723	3057
		2	CO	5	203402	214197	203402	214197					208800	208800	5397.5
		3	CO	5	255123	255725			255123	256514			255424	255818	394.5
		4	CON	1							261042	261933	261488	262132	645
											261933	262332
		5	CO	6	263268	264892			262356	263131			262744	264080	1336.5
		6	CO	5	367757	382549			367757	382549			375153	375153	7396
		7	CO	5			419809	430038			419809	430038	424924	424924	5114.5
		8	CO	5					586274	602966	586274	602966	594620	594620	8346
		9	CO	5	731003	732425	731003	732425					731714	731714	711
		10	CON	1	824964	827888							826426	828680	2254.5
					827888	829473
		11	CO	5	865814	868263			865814	867853			866834	867038	205
		12	CO	7	900268	900800					898548	899569	899058	900534	1475.5
		13	CO	6					983174	983987	981825	981904	981864	983580	1716
	XIII	1	CO	5					13973	23619	13973	23619	18796	18796	4823
		2	CO	5					203092	205662	203092	205662	204377	204377	1285
		3	CO	5			370734	371077	370734	371077			370906	370906	171.5
		4	CON	1							492346	494786	493566	500916	7350.5
											500725	501108
		5	CON	2			494940	496524					495732	499668	3935.5
							498610	500725
		6	CO	7	558872	561831					553283	558614	555948	560352	4403
		7	CON	1	712608	712876							712742	714560	1818.5
					713677	715444
		8	CON	2							712608	712876	712742	714560	1818.5
											713677	715444
		9	CON	1					772705	777443			775074	778870	3796.5
									778251	779490
	XIV	1	CO	5	64182	104597					64182	104597	84389.5	84389.5	20207.5
		2	CO	7	105766	106789			109869	111027			106278	110448	4170.5
		3	CO	6	153699	163887	163887	165494					158793	164690	5897.5
		4	CO	6					263324	268741	259187	263324	261256	266032	4777
		5	CO	5					395724	397723	395724	397723	396724	396724	999.5
		6	CON	2							540157	540710	540434	543773	3339.5
											542559	544987
		7	CON	1	542559	544987							543773	545220	1447
					545178	545262
		8	CON	2			631583	634309					632946	637784	4838
							636553	639015
		9	BIR	26					725102	726064
	XV	1	CO	7	80436	86804	87275	87829					83620	87552	3932
		2	CON	2	147878	148913							148396	151742	3346.5
					151356	152128
		3	CON	1							148913	149201	149057	151742	2685
											151356	152128
		4	CO	6			196650	198759	194946	196650			195798	197704	1906.5
		5	CO	7	286222	288101					282721	284065	283393	287162	3768.5
		6	CON	2							428230	429145	428688	429808	1120
											429145	430470
		7	CCO	9	436479	438152	445637	446440					437316	446038	8723
							436479	438152
							441476	442416
		8	CO	5	551007	554881			551007	554881			552944	552944	1937
		9	CO	7			713981	718587	718587	719820			716284	719204	2919.5
		10	CO	5			765842	779120	765842	770608			768225	772481	4256
		11	CON	2							942300	945646	943973	946060	2086.5
											945646	946473
	XVI	1	CO	7			211262	212760	212760	213826			212011	213293	1282
		2	CCO	10	271447	272574					262439	263250	262844	272010	9166
											264511	271041
											271447	272574
		3	CO	5	481940	485884			481940	485884			483912	483912	1972
		4	CO	5					491356	493515	491356	493515	492436	492436	1079.5
		5	CON	1					504237	506044			505140	511182	6041
									510971	511392
		6	CO	7	654355	656662					656858	657470	655508	657164	1655.5
		7	CO	5	706828	718210			706828	718210			712519	712519	5691
		8	CO	5			706828	718210			706828	718210	712519	712519	5691
		9	CO	6	912157	912662			909996	911222			910609	912410	1800.5
		10	CO	5					921645	926496	921645	926496	924070	924070	2425.5
14-2	I	1	CO	6	57842	59746	51276	52602					51939	58794	6855
		2	CO	7	128833	135330	124574	124635					124604	132082	7477
	II	1	CON	2							66987	67345	67166	67787	621
											67345	68229
		2	CON	1					67345	68229			67787	68540	753
									68229	68851
		3	CON	2							102421	116691	109556	118161	8605
											117962	118360
		4	CO	7	175399	175774	173854	174748					174301	175586	1285.5
		5	CO	5	485238	489759	485238	489759					487498	487498	2260.5
		6	CCO	18			705540	714076			722524	723157	709808	722840	13032.5
											705540	714076
											714076	715236
		7	CO	6			787164	797580	798763	800096			792372	799430	7057.5
	III	1	CO	6			36949	38652	39293	43095			37800.5	41194	3393.5
		2	CON	1			210947	215831					213389	224124	10735
							216407	231841
		3	CO	5			257527	260184	257527	260184			258856	258856	1328.5
	IV	1	CO	6			132549	136505	136505	137500			134527	137002	2475.5
		2	CO	7			299373	300192	302999	305668			299782	304334	4551
		3	CO	7			413580	414508	410349	413580			411964	414044	2079.5
		4	CO	5	485657	495183					485657	495183	490420	490420	4763
		5	CO	7	706018	707000			712108	712804			706509	712456	5947
		6	CO	5					857606	866422	857606	866422	862014	862014	4408
		7	CO	5	955278	956942					955278	956942	956110	956110	832
		8	CO	5			1065071	1075942			1065071	1143034	1.07051e+06	1.10405e+06	33546
		9	CO	7					1220386	1220689	1220159	1220386	1.22027e+06	1.22054e+06	265
	V	1	CO	6	26253	27107	29676	30652					26680	30164	3484
		2	CON	2							80291	81264	80777.5	83883.5	3106
											82770	84997
		3	CON	1					80291	81264			80777.5	85281.5	4504
									84997	85566
		4	CON	1					197480	201569			199524	204908	5383.5
									203826	205990
		5	CO	5	278498	291700					278498	291700	285099	285099	6601
		6	CO	7			334200	337657			332466	333018	332742	335928	3186.5
		7	CO	5	476792	480030	476792	480030					478411	478411	1619
		8	CO	6	511492	512491	508515	508894					508704	511992	3287
		9	CO	7					527175	529420	529467	530737	528298	530102	1804.5
	VI	1	CO	6			92125	96800	90970	92125			91547.5	94462.5	2915
		2	CO	5			43186	44760			43186	44760	43973	43973	787
		3	CON	2					205964	207347			206656	210252	3596.5
									208407	212097
		4	CO	5	212097	226012	212097	226012					219054	219054	6957.5
	VII	1	CON	1	20181	20714							20447.5	25400	4952.5
					24513	26287
		2	CO	7	138004	142170	142576	143019					140087	142798	2710.5
		3	CO	5			225752	231705	225752	231705			228728	228728	2976.5
		4	CON	1					351054	353972			352513	354344	1831.5
									354266	354423
		5	CO	5			374558	380419	374558	380419			377488	377488	2930.5
		6	CO	6			557235	558489	555534	557235			556384	557862	1477.5
		7	CO	7			968757	972314			963944	968230	966087	970536	4448.5
		8	CON	2							982307	991889	987098	995010	7911.5
											994874	995145
	VIII	1	CO	5	211024	211711			211024	215271			211368	213148	1780
		2	CON	2							324761	328262	326512	329264	2753
											328262	330267
		3	CO	5			474198	482764			474198	482764	478481	478481	4283
	IX	1	CO	6			65539	65989			70586	71241	65764	70913.5	5149.5
		2	CO	6			162251	164002			156836	158261	157548	163126	5578
		3	CO	7	227449	229500			229500	230665			228474	230082	1608
		4	CCO	11	259781	268163					272659	275100	263972	273880	9907.5
					268270	270422
					270422	270902
		5	CON	1					270422	270902			270662	273880	3217.5
									272659	275100
	X	1	CON	1	38238	39645							38941.5	40469	1527.5
					39843	41095
		2	CO	6	77717	78260					73999	75524	74761.5	77988.5	3227
		3	CO	5	269803	271100			269803	271100			270452	270452	648.5
		4	CCO	14					342439	342461	343427	343838	342450	351429	8979
											346625	348274
											351145	351713
		5	CCO	17							461676	462589	462132	467589	5456.5
											462693	464232
					464545	470633					464545	470633
		6	CO	7			561570	562443	557558	558206			557882	562006	4124.5
		7	CON	1							620351	620563	620457	620638	181.5
											620563	620714
		8	CO	5	662750	679082					662750	679082	670916	670916	8166
	XI	1	CO	5	23922	26696					23922	26696	25309	25309	1387
		2	CO	5	66016	73992	66016	73992					70004	70004	3988
		3	CON	2					114711	117632			116172	118468	2296
									117632	119303
		4	CON	1	114711	117632							116172	121888	5716.5
					121240	122536
		5	CO	5			217523	219701			217523	219701	218612	218612	1089
		6	CO	6			335548	335645			334288	335645	334966	335596	630
		7	CO	6					431975	434608	434608	435279	433292	434944	1652
		8	CO	5	519015	521830	519015	521830					520422	520422	1407.5
		9	CO	5			625493	631657			625493	631657	628575	628575	3082
	XII	1	CO	6					46899	47067	44813	46632	45722.5	46983	1260.5
		2	CON	2	97641	98642							98141.5	101804	3663
					101251	102358
		3	CO	5			175539	191618	175539	191618			183578	183578	8039.5
		4	CO	5	269026	270828					269026	270828	269927	269927	901
		5	CO	5					367757	382549	367757	382549	375153	375153	7396
		6	CO	5			506113	508601			506113	508601	507357	507357	1244
		7	CON	1			665742	677689					671716	681333	9617.5
							679799	682867
		8	CON	2							679799	682867	681333	685243	3910
											684775	685711
		9	CO	7			807167	807238			809220	810809	807202	810014	2812
		10	CO	5	953868	956111	953868	956111					954990	954990	1121.5
		11	CON	2	1015218	1016863							1.01604e+06	1019912	3871.5
					1019698	1020126
	XIII	1	CO	7			74620	75852			64742	74620	69681	75236	5555
		2	CO	5	165206	166352					165206	168072	165779	166639	860
		3	CO	7			366925	367185	367185	367797			367055	367491	436
		4	CON	1							365835	366871	366353	368582	2229
											368237	368927
		5	CO	5			542408	544566	542408	544566			543487	543487	1079
		6	CON	2					702559	703746			703152	707546	4393.5
									707268	707824
		7	CON	1			781003	782883					781943	783964	2020.5
							782883	785044
		8	CON	1							838323	839340	838832	846364	7533
											845996	846733
		9	CON	2					840476	841747			841112	847480	6368.5
									846733	848227
		10	CON	2					877731	879128			878430	884472	6043
									883110	885835
	XIV	1	CO	5	234905	247556			234905	247556			241230	241230	6325.5
		2	CO	5	465177	469667			465177	469667			467422	467422	2245
		3	CO	7	616434	620031	622629	624787					618232	623708	5475.5
		4	CO	5					689973	695942	689973	695942	692958	692958	2984.5
	XV	1	CO	5	80436	86804					80436	86804	83620	83620	3184
		2	CO	5			134050	135757			134050	137669	134904	135860	956
		3	CO	5					272010	273932	272010	273932	272971	272971	961
		4	CO	5	481720	482836					481720	482836	482278	482278	558
		5	CO	5			830768	834386			830768	834386	832577	832577	1809
		6	CO	5	968974	981274	968974	981274					975124	975124	6150
	XVI	1	CO	5					165200	171020	165200	171020	168110	168110	2910
		2	CO	5			488840	490231			488840	490231	489536	489536	695.5
		3	CO	6	508962	509644					501309	506044	503676	509303	5626.5
		4	CO	5	591355	618570					591355	618570	604962	604962	13607.5
		5	CO	7	702077	704382					696826	700028	698427	703230	4802.5
		6	CO	6	719904	720547	704382	706828					705605	720226	14620.5
		7	CON	2							876262	876837	876550	878610	2060
											877443	879776
		8	CCO	24					884639	885752			885196	891484	6288
									889665	890064
											885752	886595
											886595	887378
									890677	892290	890677	892290
14-3	I	1	CON	2	67109	67704							67406.5	74622.5	7216
					74216	75029
		2	CON	1			71605	73479					72542	74622.5	2080.5
							74216	75029
		3	CO	5	82700	83298	82700	83298					82999	82999	299
	II	1	CO	6			90700	91508	89770	90700			90235	91104	869
		2	CON	1					132566	135204			133885	135888	2003
									135204	136572
		3	CO	7	136830	137849					139069	140011	137340	139540	2200.5
		4	CON	2			165583	165659					165621	165866	245.5
							165659	166074
		5	CO	7			209641	216533			209235	209641	209438	213087	3649
		6	CO	5					377749	380895	377749	380895	379322	379322	1573
		7	CO	6	387004	387435					387435	389323	387220	388379	1159.5
		8	CCO	17					514070	516325			515198	518052	2855
									516325	517476
					517739	518366			517739	518366
		9	CCO	18	547118	548406			550888	552015			547762	551452	3689.5
									547118	548406
									548406	549447
		10	CO	5	705540	714076			705540	714076			709808	709808	4268
		11	CO	5	739968	740941	739968	740941					740454	740454	486.5
	III	1	CON	2							60012	60451	60231.5	62371.5	2140
											60451	64292
		2	CO	6	68412	68840	68046	68412					68229	68626	397
		3	CO	7	158328	161732			152531	158328			155430	160030	4600.5
		4	CON	1			205840	207517					206678	212835	6156.5
							209839	215831
		5	CO	5			216407	231841			216407	231841	224124	224124	7717
		6	CO	6	269360	273351	260184	269360					264772	271356	6583.5
	IV	1	CCO	14	21469	21675					22298	22582	21572	25905.5	4333.5
											23785	24631
											24733	27078
		2	CO	6	74690	75695					76963	77188	75192.5	77075.5	1883
		3	CO	7	162808	163798					163885	171212	163303	167548	4245.5
		4	CO	5	264185	266041			264185	266041			265113	265113	928
		5	CON	2					350851	352954			351902	353758	1855.5
									352954	354562
		6	CON	1	451427	452713							452070	455690	3620
					455000	456380
		7	CON	2					450596	451427			451012	454593	3581.5
									454186	455000
		8	CO	6	555439	557886			554380	555439			554910	556662	1753
		9	CO	7	857606	866422					849721	866422	858072	862014	3942.5
		10	CO	5	933740	934888					933740	934888	934314	934314	574
		11	CO	5	1065071	1075942			1065071	1075942			1.07051e+06	1.07051e+06	5435.5
		12	CON	1							1270982	1271739	1.27136e+06	1280621	9260.5
											1279018	1282224
		13	CON	2					1274821	1274848			1.27483e+06	1280621	5786.5
									1279018	1282224
		14	CO	6	1331682	1332381	1331310	1331682					1331496	1.33203e+06	535.5
		15	CO	5			1414657	1414895	1414657	1414895			1414776	1414776	119
		16	CO	7			1477097	1479510			1474375	1475382	1.47488e+06	1.4783e+06	3425
	V	1	CON	1					76261	77288			76774.5	77684	909.5
									77288	78080
		2	CO	5			278498	291700			278498	291700	285099	285099	6601
		3	CON	2			525058	525738					525398	528298	2899.5
							527175	529420
		4	CCO	18			551422	552585	541955	547603			544779	552004	7224.5
							541955	547603
							547603	548308
	VI	1	CON	1							44760	46860	45810	55612	9802
											53067	58157
		2	CON	2	46860	48005							47432.5	49798	2365.5
					48005	51591
		3	CO	5			103356	103442			103356	103442	103399	103399	43
		4	CO	5					212097	226012	212097	226012	219054	219054	6957.5
		5	CO	7					241846	245480	239428	245480	242454	243663	1209
	VII	1	CO	5	81294	82608	81294	82608					81951	81951	657
		2	CCON	3							119844	120917	120380	131902	11521
											125648	126142
											129410	130367
											131479	132324
		3	CO	5	225752	231705	225752	231705					228728	228728	2976.5
		4	CO	5	380419	383564	380419	383564					381992	381992	1572.5
		5	CON	2	422024	427594							424809	430006	5197
					429460	430552
		6	CON	2					447754	449630			448692	453552	4860
									452289	454815
		7	CO	7	454815	456502	452289	454815					453552	455658	2106.5
		8	CON	1							584908	585567	585238	590524	5286
											589039	592008
		9	CO	5			800046	802525			800046	802525	801286	801286	1239.5
		10	CO	5			940579	942626			940579	945198	941602	942888	1286
		11	CO	7			959493	961263			957256	957416	957336	960378	3042
		12	CO	7	1061133	1061724			1061724	1067039			1.06143e+06	1.06438e+06	2953
	VIII	1	CON	1			64714	67614					66164	69604.5	3440.5
							67614	71595
		2	CON	2							64714	67614	66164	71931	5767
											71773	72089
		3	CO	5	120428	139939	120428	139939					130184	130184	9755.5
		4	CCO	17	184828	185461							185144	190379	5234.5
					185461	186902
					186902	193856	186902	193856
		5	CO	5	231822	253188	231822	253188					242505	242505	10683
		6	CO	7			370608	370971	366128	368538			367333	370790	3456.5
		7	CO	7			483384	487536	486690	487536			485460	487113	1653
	IX	1	CO	5	51744	57746	51744	57746					54745	54745	3001
		2	CON	2							94194	94746	94470	99492.5	5022.5
											98402	100583
		3	CO	7			94907	98282	94746	94874			94810	96594.5	1784.5
		4	CON	2							259911	268163	264037	269346	5309
											268270	270422
		5	CO	5	341647	353553			341647	353553			347600	347600	5953
		6	CO	5	395011	396888			395011	396888			395950	395950	938.5
		7	CO	6			416267	417977			414720	415513	415116	417122	2005.5
	X	1	CO	5			34825	38238	34825	38238			36531.5	36531.5	1706.5
		2	CO	7	59289	59933					58117	59289	58703	59611	908
		3	CO	6	304215	305617					303588	305617	304602	304916	313.5
		4	CO	7					350723	351145	346625	348274	347450	350934	3484.5
		5	CO	5	503004	508494			503004	508494			505749	505749	2745
		6	CO	5	578206	580563			578206	580563			579384	579384	1178.5
		7	CON	1			690840	696274					693557	698318	4761.5
							697635	699002
		8	CO	6					707241	708210	704776	706116	705446	707726	2279.5
	XI	1	CCO	11	105100	112922	98448	99626					99037	109011	9974
							99639	100439
							100439	104311
		2	CO	5					182483	186155	182483	186155	184319	184319	1836
		3	CO	5			230076	257395			230076	257395	243736	243736	13659.5
		4	CON	1							288735	289134	288934	293292	4357
											291816	294767
		5	CO	7			403379	404327			395914	399947	397930	403853	5922.5
		6	CON	2							578510	580094	579302	583336	4034
											582098	584574
		7	CO	7	582098	584574	580111	580688					580400	583336	2936.5
	XII	1	CO	7			81083	81228	81228	82155			81155.5	81691.5	536
		2	CON	2							81228	82155	81691.5	90528.5	8837
											89119	91938
		3	CO	7	134483	141887	142511	143526					138185	143018	4833.5
		4	CO	5	276784	277296	276784	277593					277040	277188	148.5
		5	CO	6	338617	338827					336522	337351	336936	338722	1785.5
		6	CON	2	445912	446641							446276	469131	22854.5
					447537	490725
		7	CO	5	614220	623970			614220	623970			619095	619095	4875
		8	CCO	23							734150	736144	735147	744804	9657.5
											740395	740803
					736576	738343
					740395	740803
					744198	745411					744198	745411
		9	CCO	22							819731	820274	820002	835827	15824.5
											821530	821833
							835184	836470			822292	822738
		10	CON	2	821530	821833							821682	824775	3093.5
					824586	824964
		11	CCO	17					934477	935233			934855	936854	1999.5
									935833	935959
					935959	937750			935959	937750
	XIII	1	CON	2					41039	42124			41581.5	58014.5	16433
									55080	60949
		2	CON	1							42124	46062	44093	49071.5	4978.5
											46244	51899
		3	CO	7					136663	137463	135458	136651	136054	137063	1008.5
		4	CON	1					158526	158609			158568	158797	229.5
									158609	158985
		5	CO	7					219608	219851	219851	222047	219730	220949	1219.5
		6	CO	5	396581	397114			396581	397114			396848	396848	266.5
		7	CO	5	411606	415522					411606	415522	413564	413564	1958
		8	CO	5			508905	512111	508905	512111			510508	510508	1603
		9	CO	5	566412	572089			566412	572089			569250	569250	2838.5
		10	CO	7	699043	701231	698654	699043					698848	700137	1288.5
		11	CO	5	785044	785928	785044	785928					785486	785486	442
	XIV	1	CO	5					39223	44706	39223	44706	41964.5	41964.5	2741.5
		2	CO	5			64182	104597			64182	104597	84389.5	84389.5	20207.5
		3	CO	5	234905	247556			234905	247556			241230	241230	6325.5
		4	CON	2			321406	323596					322501	324316	1815.5
							323777	324856
		5	CON	1							398397	400778	399588	402326	2738.5
											401881	402771
		6	CO	5	648898	650967	648898	650967					649932	649932	1034.5
	XV	1	CO	5	35583	40185					35583	40185	37884	37884	2301
		2	CON	1			132139	133520					132830	136713	3883.5
							135757	137669
		3	CO	7			180164	181313	186468	189602			180738	188035	7296.5
		4	CON	1					281853	282691			282272	283393	1121
									282721	284065
		5	CO	6	296640	296792			298860	299555			296716	299208	2491.5
		6	CON	2			515202	515768					515485	522584	7099
							521627	523541
		7	CON	1							516881	517062	516972	522584	5612.5
											521627	523541
		8	CON	1			628268	630070					629169	635412	6243
							634939	635885
		9	CON	2							630070	630675	630372	632251	1878.5
											631061	633441
		10	CO	5					656555	664450	656555	664450	660502	660502	3947.5
		11	CO	5			737541	738265	737541	738265			737903	737903	362
		12	CON	1			792022	798194					795108	800744	5636.5
							799316	802173
		13	CON	2							799316	802173	800744	805745	5000.5
											805604	805886
		14	CO	7			829096	830729	835430	840152			829912	837791	7878.5
		15	CON	2							830768	834386	832577	834926	2348.5
											834421	835430
		16	CON	2							918386	922940	920663	927488	6825
											926864	928112
		17	CO	6			968974	981274	981274	993099			975124	987186	12062.5
	XVI	1	CO	5			50385	50988			50385	51370	50686.5	50877.5	191
		2	CON	2	69724	72580							71152	72820	1668
					72580	73060
		3	CON	2							72580	73060	72820	74623	1803
											73060	76186
		4	CO	5			173522	182914	173522	182914			178218	178218	4696
		5	CO	6	308035	308811					309886	310905	308423	310396	1972.5
		6	CON	1	422715	426976							424846	432255	7409.5
					430256	434254
		7	CON	2					422715	426976			424846	432255	7409.5
									430256	434254
		8	CO	5	450660	452971					450660	453091	451816	451876	60
		9	CO	7	472681	472810	472148	472262					472205	472746	540.5
		10	CO	5	635094	635100			635094	635100			635097	635097	3
		11	CO	7			755180	755804	753465	755180			754322	755492	1169.5
		12	CO	5			813131	816528	813131	816528			814830	814830	1698.5
		13	CO	5			921645	926496			921645	926496	924070	924070	2425.5
14-4	I	1	CO	7					28735	31007	33537	34537	29871	34037	4166
		2	CON	2					77873	78918			78395.5	79335	939.5
									79001	79669
		3	CO	6	86073	86928					86928	87479	86500.5	87203.5	703
	II	1	CO	7	47228	48445			48641	50567			47836.5	49604	1767.5
		2	CO	6			61288	61819	63843	64848			61553.5	64345.5	2792
		3	CO	5			94336	95082	94336	95082			94709	94709	373
		4	CCO	17							239940	240829	240384	243090	2705.5
											241471	241694
					242423	243757					242423	243757
		5	CO	5					289315	292703	289315	292703	291009	291009	1694
		6	CON	2					381906	382565			382236	383674	1438
									383144	384203
		7	CO	5			411214	419942			411214	419942	415578	415578	4364
		8	CO	5			635650	644285	635650	644285			639968	639968	4317.5
		9	CO	6	700011	703024	693567	700011					696789	701518	4728.5
		10	CON	1					754337	755139			754738	762898	8160.5
									757914	767883
	III	1	CCO	8			43095	46550	43095	46550			44822.5	52493	7670.5
									49559	51107
									51107	53879
		2	CO	6	51107	53879					49559	50257	49908	52493	2585
		3	CO	5			133700	143332	133700	143332			138516	138516	4816
		4	CCO	18			165017	167707	158328	161732			160030	166362	6332
							158328	161732
							161732	163793
		5	CO	5			232888	233987			232888	233987	233438	233438	549.5
		6	CO	6	246739	250076	250076	250237					248408	250156	1749
	IV	1	CON	2			90246	90964					90605	96308	5703
							95851	96765
		2	CON	2			159177	161815					160496	167548	7052.5
							163885	171212
		3	CON	1							159177	161815	160496	167548	7052.5
											163885	171212
		4	CO	5			195883	202218			195883	200983	198433	199050	617.5
		5	CO	5			285224	288128			285224	285982	285603	286676	1073
		6	CON	1					485657	495183			490420	508522	18102.5
									507960	509085
		7	CO	5			512801	521609			512801	521609	517205	517205	4404
		8	CO	7					702541	707000	706018	707000	704770	706509	1738.5
		9	CCO	20	787635	788578	790475	792525					786709	791500	4791
							786493	786925
							788578	790202
		10	CON	1							786493	786925	786709	792957	6248
											792525	793389
		11	CON	2			849721	851194					850458	862014	11556.5
							857606	866422
		12	CO	5	1075942	1143034	1075942	1143034					1109488	1109488	33546
		13	CON	1			1287823	1289148					1.28849e+06	1.28955e+06	1065
							1289148	1289953
		14	CO	6					1346232	1354259	1354259	1365816	1.35025e+06	1.36004e+06	9792
		15	CON	1			1452203	1453193					1452698	1.45419e+06	1492.5
							1453193	1455188
	V	1	CO	5	189088	190072			189088	190072			189580	189580	492
		2	CO	5	308694	310861			308694	310861			309778	309778	1083.5
		3	CO	5			487420	487672	487420	487672			487546	487546	126
	VI	1	CO	6					43060	43157	46860	48005	43108.5	47432.5	4324
		2	CO	5			116821	118328			116821	118328	117574	117574	753.5
		3	CO	7			163429	168203			162595	162854	162724	165816	3091.5
		4	CO	5					212097	226012	212097	226012	219054	219054	6957.5
	VII	1	CON	2			21473	22037					21755	23313.5	1558.5
							23232	23395
		2	CON	1							54804	56188	55496	58762.5	3266.5
											56188	61337
		3	CO	7			123561	124534			116446	117566	117006	124048	7041.5
		4	CO	7			188236	188696			190031	191096	188466	190564	2097.5
		5	CO	5			324640	336781			324640	336781	330710	330710	6070.5
		6	CO	5			396164	406687			396164	406687	401426	401426	5261.5
		7	CON	1					459685	462826			461256	468881	7625.5
									467270	470492
		8	CON	2	459685	462826							461256	463192	1937
					463020	463365
		9	CO	7	582792	584908					575146	579112	577129	583850	6721
		10	CO	6	1000651	1002926	996609	1002926					999768	1.00179e+06	2021
		11	CO	5	1024178	1030787	1024178	1030787					1.02748e+06	1.02748e+06	3304.5
	VIII	1	CCO	12			62716	67614			71166	71595	65165	76201.5	11036.5
							67614	70935
							75202	77201
		2	CO	6	146824	147142					120428	139939	130184	146983	16799.5
		3	CO	7			411040	412698	419608	422983			411869	421296	9426.5
		4	CON	1							492456	493473	492964	494220	1256
											493473	494968
	IX	1	CO	7					258357	259688	259911	268163	259022	264037	5014.5
		2	CO	6	321265	322462					322462	323329	321864	322896	1032
		3	CO	6	373956	375002					373058	373713	373386	374479	1093.5
	X	1	CO	7	64994	66116			54978	56599			55788.5	65555	9766.5
		2	CO	6			166798	170063			170063	171341	168430	170702	2271.5
		3	CCO	11	305935	306257					315219	317971	306096	316595	10499
					306257	306605
					306935	307352
		4	CON	2					305935	306257			306096	307144	1047.5
									306935	307352
		5	CO	7	392559	392952					362868	390876	376872	392756	15883.5
		6	CO	5			503004	508494	503004	508494			505749	505749	2745
		7	CO	6			591952	592603	593054	599320			592278	596187	3909.5
		8	BIR	27							721283	724800
	XI	1	CO	5					64579	66016	64579	66016	65297.5	65297.5	718.5
		2	CCO	12	93993	94367	92601	93405					93003	94490.5	1487.5
							93438	93993
							94367	94614
		3	CON	2					287792	288002			287897	295388	7491.5
									291816	298961
		4	CO	7			309456	310964			302503	303846	303174	310210	7035.5
		5	CO	5			458747	466592	458747	466592			462670	462670	3922.5
		6	CO	5	523522	527412					523522	527412	525467	525467	1945
		7	CO	5	567730	569098			567730	569098			568414	568414	684
		8	CO	6	580688	581501			578510	580094			579302	581094	1792.5
		9	BIR	27	656218	656736
	XII	1	CO	5	266728	268588					266728	268588	267658	267658	930
		2	CO	5			345398	352604	345398	352604			349001	349001	3603
		3	CO	6	563176	567945					562060	563176	562618	565560	2942.5
		4	CO	5			586274	602966	586274	602966			594620	594620	8346
		5	CCO	22					788463	788603			788533	794518	5985
									792278	792690
							794415	794621	792752	793130
		6	CON	1							788961	789603	789282	789946	664
											789603	790289
		7	CCO	25			806906	806992					806949	815636	8686.5
							806992	807062
							807269	807696
							807696	807725
							807817	808034	815514	815757
		8	CO	6	918499	922014			923872	927908			920256	925890	5633.5
		9	CO	5	982166	983174			982166	983174			982670	982670	504
	XIII	1	BIR	27					13973	23619
		2	CO	6	183803	190748			195348	195956			187276	195652	8376.5
		3	CO	5					203092	205662	203092	205662	204377	204377	1285
		4	CON	1					215982	218870			217426	219730	2303.5
									219608	219851
		5	CO	5	215982	218870					215982	218870	217426	217426	1444
		6	CO	7			350739	351741			340893	342266	341580	351240	9660.5
		7	CO	6	406650	410647	411606	415522					408648	413564	4915.5
		8	CON	2			453673	455528					454600	459096	4495.5
							458451	459741
		9	CCO	9			592031	597154					594592	599502	4910
							597154	597623
					597154	597696	598141	600864
		10	CO	7			650701	651990			653604	654889	651346	654246	2901
		11	CON	1							694234	697452	695843	701895	6052
											701231	702559
		12	CO	7			789334	791881	785928	786402			786165	790608	4442.5
		13	CO	6			820103	822318	819976	822318			821147	821210	63.5
	XIV	1	CO	5	47728	51028	47728	51028					49378	49378	1650
		2	CON	2	182451	182675							182563	190157	7594
					189737	190577
		3	CON	1					189737	190577			190157	195564	5407.5
									195035	196094
		4	CO	5	234905	247556			234905	247556			241230	241230	6325.5
		5	CO	7			344863	345652			345652	347468	345258	346560	1302.5
		6	CCO	16	424408	426998			433696	434036			425703	437667	11964
					429146	430023
					437402	437932
					436311	437106
					437106	437402
		7	CON	2	540177	540710							540444	540858	414
					540710	541005
		8	CO	5			669716	676642	669716	676642			673179	673179	3463
	XV	1	CO	6	135757	137669					140918	141843	136713	141380	4667.5
		2	CO	7			182373	186468	178718	179468			179093	184420	5327.5
		3	CON	1	240225	241176							240700	242075	1374.5
					241897	242253
		4	CON	2							240225	241176	240700	245879	5178.5
											244310	247448
		5	CON	2							284578	284971	284774	287162	2387
											286222	288101
		6	CON	1	288906	289639							289272	290088	815.5
					289716	290460
		7	CCO	22							436815	438152	437484	441946	4462.5
											438251	440736
							441476	442416			440736	440814
		8	CON	2					521627	523541			522584	530598	8014.5
									529851	531346
		9	CON	1							527974	529168	528571	530598	2027.5
											529851	531346
		10	CO	5	656555	664450			656555	664450			660502	660502	3947.5
		11	CON	2			732597	733941					733269	736228	2959
							735505	736951
		12	CCON	3							734144	735505	734824	741809	6984.5
											735505	736951
											739757	740073
											740073	743545
		13	CO	7			942300	945646			935109	942300	938704	943973	5268.5
	XVI	1	CON	1					44110	45280			44695	46105.5	1410.5
									45788	46423
		2	CON	2							44110	45280	44695	45534	839
											45280	45788
		3	CO	6	69299	69724					67267	68213	67740	69511.5	1771.5
		4	CON	1							248110	252421	250266	254420	4154.5
											253879	254961
		5	CON	2	252605	253879							253242	254420	1178
					253879	254961
		6	CO	6			405085	408827	408827	416232			406956	412530	5573.5
		7	CO	6			535596	540143	533550	534557			534054	537870	3816
		8	CO	7			629625	631512	624223	626359			625291	630568	5277.5
		9	CON	2	702077	704382							703230	705605	2375.5
					704382	706828
		10	CON	1							726466	737204	731835	741028	9193
											740126	741930
		11	CO	5			921645	926496	921645	926496			924070	924070	2425.5
14-5	I	1	CON	2			75901	76255					76078	76330.5	252.5
							76255	76406
		2	CO	7	99918	101168	102595	103296					100543	102946	2402.5
	II	1	CO	5	102421	116691			102421	116691			109556	109556	7135
		2	CO	7			195158	196135			196407	196623	195646	196515	868.5
		3	CO	5			277899	285653			277899	285653	281776	281776	3877
		4	CO	6	670284	672960			666690	670284			668487	671622	3135
		5	CO	6			727737	729529			726035	727124	726580	728633	2053.5
		6	CO	5			787164	797580	787164	797580			792372	792372	5208
	III	1	CON	2	60451	64292							62371.5	65974	3602.5
					64292	67656
		2	CO	5	106718	108280			106718	108280			107499	107499	781
		3	CO	5			210947	215831			210947	215831	213389	213389	2442
		4	CO	6	299925	300743					297780	299194	298487	300334	1847
	IV	1	CO	6			253847	254801			254844	257489	254324	256166	1842.5
		2	CO	7	279019	280179			282012	283718			279599	282865	3266
		3	CO	5	632639	634749	632639	634749					633694	633694	1055
		4	CO	5	920613	928099	920613	928099					924356	924356	3743
		5	CO	7					1057697	1057784	1058166	1065071	1.05774e+06	1.06162e+06	3878
		6	CO	5					1075942	1143034	1075942	1143034	1109488	1109488	33546
		7	CO	5	1231783	1240118			1231783	1240118			1.23595e+06	1.23595e+06	4167.5
		8	CO	7	1429103	1430387			1430387	1430800			1429745	1.43059e+06	848.5
	V	1	BIR	26							7223	8246
		2	CCO	10	57170	60701			53692	54198			53945	58935.5	4990.5
									56137	57170
									57170	60701
		3	CO	6	103703	104257			103536	103703			103620	103980	360.5
		4	CON	2							165534	167628	166581	168362	1781
											167628	169096
		5	CO	7			361227	362816			364309	368690	362022	366500	4478
		6	CON	2	490289	490935							490612	495566	4954
					492276	498856
		7	CO	7			512491	513251			508515	508894	508704	512871	4166.5
	VI	1	CCO	8	72050	72398			72050	72398			72224	76141.5	3917.5
									73019	75341
									75341	76942
		2	CON	2							73019	75341	74180	77929	3749
											76942	78916
		3	CO	5	205964	206422	205964	206422					206193	206193	229
		4	CON	2			241846	245480					243663	246491	2828
							246114	246868
	VII	1	CO	7	56188	61337					54804	56188	55496	58762.5	3266.5
		2	CO	7	113820	115629			113463	113820			113642	114724	1083
		3	CO	5			592008	598820	592008	598820			595414	595414	3406
		4	CO	5	699064	730597			699064	730597			714830	714830	15766.5
		5	CO	5	759626	773191	759626	773191					766408	766408	6782.5
		6	CO	7	922012	922625			919524	921999			920762	922318	1557
		7	CO	5	1009079	1010853			1009079	1010853			1009966	1009966	887
	VIII	1	CON	2							64714	67614	66164	72795	6631
											72089	73501
		2	CON	1	67614	70935							69274.5	72795	3520.5
					72089	73501
		3	CO	6					100063	101004	97859	99073	98466	100534	2067.5
		4	CON	2			144711	146824					145768	146983	1215.5
							146824	147142
		5	CO	5	186902	193856	186902	193856					190379	190379	3477
		6	CO	5			328262	330267	328262	330267			329264	329264	1002.5
		7	CO	5			487802	492456			487802	492456	490129	490129	2327
	IX	1	CO	6			201714	202258	198058	199563			198810	201986	3175.5
		2	CON	1					268270	270422			269346	271960	2613.5
									271260	272659
		3	CO	7			278212	278865			275494	275776	275635	278538	2903.5
		4	CON	2							397822	398467	398144	398998	854
											398467	399530
		5	CCO	17					397822	398467			398144	404950	6806
									401255	402040
					404326	405575			403928	405575
	X	1	CO	5	273954	276435			273954	276435			275194	275194	1240.5
		2	CO	6	331970	334186			334186	335197			333078	334692	1613.5
		3	CON	1							360904	362868	361886	376872	14986
											362868	390876
		4	CON	2					508509	511929			510219	514094	3875
									512471	515717
		5	CO	5					574759	578206	574759	578206	576482	576482	1723.5
	XI	1	CCO	8	40606	41692					40606	41692	41149	43089	1940
											42010	42130
											42994	43184
		2	CON	2	162576	165242							163909	167509	3600
					167247	167771
		3	CO	7	318644	319720	317345	318644					317994	319182	1187.5
		4	CON	2			434608	435279					434944	435856	912.5
							435279	436433
		5	CO	5	519015	521830	519015	521830					520422	520422	1407.5
		6	CCO	22			625493	631657					628575	633854	5278.5
							631657	632898
							632898	633657	633657	634050
	XII	1	CO	5	127959	134483	127959	129167					128563	131221	2658
		2	CON	1			172255	174666					173460	183578	10118
							175539	191618
		3	CON	2							172255	174666	173460	175102	1642
											174666	175539
		4	CO	5			281278	281885			281278	281885	281582	281582	303.5
		5	CO	5	633203	640474					633203	640474	636838	636838	3635.5
		6	CO	7			728717	731002	727444	728017			727730	729860	2129
		7	CCO	22			835184	836470					835827	841571	5744
							836470	839641
							839709	840204	840826	842316
		8	CO	7			992974	993373	991118	992579			991848	993174	1325
	XIII	1	CO	5					64742	74620	64742	74620	69681	69681	4939
		2	CO	7					210676	214366	215982	218870	212521	217426	4905
		3	CO	5			340893	342266			340893	342266	341580	341580	686.5
		4	CO	5	381191	384762			381191	383395			382293	382976	683.5
		5	CO	7	485699	488703	481521	485699					483610	487201	3591
		6	CO	6	772705	777443	768006	772705					770356	775074	4718.5
		7	CO	6			863513	870061			857507	861847	859677	866787	7110
	XIV	1	CO	6	109869	111027	112479	113709					110448	113094	2646
		2	CON	1							209144	210229	209686	212225	2538.5
											211923	212527
		3	CO	6	310925	316099			306383	310719			308551	313512	4961
		4	CO	7			380861	383038	379690	380861			380276	381950	1674
		5	CO	5			435174	435499	435174	435499			435336	435336	162.5
		6	CO	5	616434	620031			616434	620031			618232	618232	1798.5
		7	CO	7					647805	648030	648898	650967	647918	649932	2015
	XV	1	CO	5					35583	40185	35583	40185	37884	37884	2301
		2	CO	7					186468	189602	182373	186468	184420	188035	3614.5
		3	CO	5	477066	481720			477066	481720			479393	479393	2327
		4	CCO	17					635885	638124			637004	650794	13789.5
									640151	642126
					645033	656555			645033	656555
		5	CON	2	761309	763214							762262	764440	2178.5
					764369	764511
		6	CON	2	805886	807324							806605	809170	2565.5
					808267	810074
		7	CO	5	968974	981274	968974	981274					975124	975124	6150
		8	CO	5	1014379	1018892					1014379	1018892	1.01664e+06	1.01664e+06	2256.5
	XVI	1	CCO	10	51454	52009	47362	49201					48281.5	51731.5	3450
							49201	50385
							51454	52009
		2	CO	5					165200	171020	165200	171020	168110	168110	2910
		3	CO	6	428601	429641	429936	430085					429121	430010	889.5
In Dataset S7.1, we describe the meiotic recombination events detected by microarray analysis of genomic DNA isolated from spores of tetrads resulting from sporulation at 14 degrees. Column A shows the name of the tetrad with the first number indicating the temperature of sporulation. Five tetrads were examined from cells sporulated at 14 degrees. Column B indicates chromosome number. Column C as…

## Sheet: Dataset S3.2
Dataset S3.2 Meiotic recombination events at in cells sporulated at 30 degrees
Tetrad#	Chromsome	Event#	General description of event	Event type	Spore names								Conversion tracts
					A		B		C		D		Start	End	Size
30-1	I	1	CON	1					57842	59746			58794	63281.5	4487.5
									63014	63549
		2	CO	5	67844	69592	67844	69592					68718	68718	874
		3	CCO	14	77873	78918			80066	80543			78395.5	86500.5	8105
									81728	81830
									86073	86928
		4	CO	7	170005	170547					166722	169188	167955	170276	2321
	II	1	CON	2	42820	45063							43941.5	45883.5	1942
					45063	46704
		2	CON	2			72193	73321					72757	77176	4419
							74904	79448
		3	CO	5			289315	292703			289315	292703	291009	291009	1694
		4	CO	6					356384	359101	354737	356384	355560	357742	2182
		5	CO	5	626371	635559	626371	635559					630965	630965	4594
		6	BIR	26	797580	798763
	III	1	CO	5					51107	53879	51107	53879	52493	52493	1386
		2	CO	7			78730	79083			79083	80834	78906.5	79958.5	1052
		3	CO	6	205840	207517					210947	215831	206678	213389	6710.5
	IV	1	CO	7	190024	190256			193107	193752			190140	193430	3289.5
		2	CO	7	269394	269590			267410	268907			268158	269492	1333.5
		3	CO	5	410349	413580			410349	413580			411964	411964	1615.5
		4	CON	1							410349	413580	411964	415556	3591
											415398	415713
		5	CON	2			521609	525235					523422	533574	10152
							526934	540214
		6	CON	1					521609	525235			523422	533574	10152
									526934	540214
		7	CO	5	543869	551730			543869	551730			547800	547800	3930.5
		8	CO	6					628829	629580	629580	632639	629204	631110	1905
		9	CO	5	744424	746542	744424	746542					745483	745483	1059
		10	CO	5			895029	909432			895029	909432	902230	902230	7201.5
		11	CO	5	1017595	1028494			1017595	1028494			1.02304e+06	1.02304e+06	5449.5
		12	CO	5	1075942	1143034			1075942	1143034			1109488	1109488	33546
		13	CON	2			1144288	1147303					1.1458e+06	1.14781e+06	2015
							1147563	1148058
		14	CO	5	1231783	1240118			1231783	1240118			1.23595e+06	1.23595e+06	4167.5
		15	CON	2					1314892	1315940			1315416	1.31908e+06	3668.5
									1318903	1319266
		16	CON	2			1408714	1411220					1409967	1.41294e+06	2971.5
							1411220	1414657
	V	1	CO	6	215740	216605					213522	215740	214631	216172	1541.5
		2	CO	7	263639	265677					256986	261180	259083	264658	5575
		3	CO	6	310861	317202					308694	310861	309778	314032	4254
		4	CO	5			470779	476792	470779	476792			473786	473786	3006.5
	VI	1	CO	6	73019	75341			76942	78916			74180	77929	3749
		2	CO	5	92432	96800			92432	96800			94616	94616	2184
		3	CON	2	158072	158120							158096	158423	327
					158120	158726
	VII	1	CON	2							76136	76228	76182	76813	631
											76650	76976
		2	CON	1	76650	76976							76813	84191.5	7378.5
					83819	84564
		3	CON	1					188696	190031			189364	192798	3434
									191096	194499
		4	CO	5					341272	347568	341272	347568	344420	344420	3148
		5	CO	5					396164	406687	396164	406687	401426	401426	5261.5
		6	CO	6	485995	487196					479587	481769	480678	486596	5917.5
		7	CON	2	634949	640424							637686	643406	5719
					643143	643668
		8	CO	6			834845	837899	837899	842199			836372	840049	3677
		9	CO	7	895761	897524	890992	893528					892260	896642	4382.5
		10	CO	6			957421	958242			959493	961263	957832	960378	2546.5
		11	CON	2							1046912	1051967	1.04944e+06	1.05394e+06	4502
											1053479	1054404
	VIII	1	CON	2			95076	96110					95593	102638	7045
							102247	103029
		2	CO	7			173252	178613	170721	172424			171572	175932	4360
		3	CO	5	216804	223781					216804	223781	220292	220292	3488.5
		4	CON	2					216804	223781			220292	225533	5240.5
									225165	225901
		5	CO	5	515092	518392			515092	518392			516742	516742	1650
	IX	1	CON	2			48801	49461					49131	54745	5614
							51744	57746
		2	CO	6	85881	87569					82682	84126	83404	86725	3321
		3	CON	2	175736	177955							176846	183510	6664
					178405	188614
		4	CO	6	247953	251545			251545	252337			249749	251941	2192
		5	CO	7			276470	277186			272659	275100	273880	276828	2948.5
		6	CO	5	386800	388688			386800	388688			387744	387744	944
		7	CON	1					412069	414720			413394	417294	3900
									416612	417977
	X	1	CO	6			58117	59289	59483	59933			58703	59708	1005
		2	CO	7			76156	77570	81972	82773			76863	82372.5	5509.5
		3	CO	7	196619	206686			191565	194392			192978	201652	8674
		4	CO	5	334186	335197			334186	335197			334692	334692	505.5
		5	CON	1					391229	391773			391501	394160	2658.5
									393900	394419
		6	CON	1					534321	535165			534743	536158	1415.5
									535165	537152
		7	CO	5	607491	611162					607491	611162	609326	609326	1835.5
		8	CO	6			690840	696274	697635	699002			693557	698318	4761.5
		9	CON	1	704776	706116							705446	706554	1108
					706116	706992
	XI	1	CO	5	230076	257395			230076	257395			243736	243736	13659.5
		2	CON	1					230076	257395			243736	258858	15122.5
									257797	259919
		3	CO	7			276001	278701	278701	280382			277351	279542	2190.5
		4	CO	5			388368	389778	388368	389778			389073	389073	705
		5	CO	6	569098	571455			563475	565426			564450	570276	5826
		6	CON	1			625493	631657					628575	632278	3702.5
							631657	632898
	XII	1	CO	6	30315	30918	27102	28812					27957	30616.5	2659.5
		2	CO	7			95343	97641	101251	102358			96492	101804	5312.5
		3	CO	7			253263	254680	250968	253263			252116	253972	1856
		4	CO	7			270984	272963	272963	273470			271974	273216	1243
		5	CO	7	403077	407394					401521	402258	401890	405236	3346
		6	CO	5			657904	665226	657904	665226			661565	661565	3661
		7	CO	7			745661	746026	750611	751132			745844	750872	5028
		8	CO	6	938743	939979	938119	938743					938431	939361	930
		9	CO	7					1012096	1015218	1015218	1016863	1013657	1.01604e+06	2383.5
	XIII	1	CO	7	97865	99664					93079	94560	93819.5	98764.5	4945
		2	CO	5			97865	99664	97865	99664			98764.5	98764.5	899.5
		3	CO	6	195956	203092					195033	195270	195152	199524	4372.5
		4	CO	5	229840	234463					229840	234463	232152	232152	2311.5
		5	CO	5			296414	303742	296414	303742			300078	300078	3664
		6	CO	6					411606	415522	406650	410647	408648	413564	4915.5
		7	CO	6	676413	676870	674820	676413					675616	676642	1025
		8	CO	6					770349	772705	772705	777443	771527	775074	3547
		9	CO	7					848630	849523	849523	851809	849076	850666	1589.5
	XIV	1	CO	5	34583	39223	34583	39223					36903	36903	2320
		2	CO	5	191230	192479	191230	192479					191854	191854	624.5
		3	CO	5					259187	263324	259187	263324	261256	261256	2068.5
		4	CON	2					369641	372249			370945	407694	36749.5
							407275	408114	374649	379690
		5	CCO	14					406184	406716	397723	398397	398060	407694	9634.5
									406716	407275
									407275	408114
		6	CO	5			528630	531494			528630	531494	530062	530062	1432
		7	CO	5			631583	634309	631583	634309			632946	632946	1363
		8	CON	1			709949	710447					710198	714929	4731
							713813	716045
		9	CO	6	705521	707755			710741	713813			706638	712277	5639
	XV	1	CO	7			137929	139346			135757	137669	136713	138638	1924.5
		2	CO	5			218129	221061	218129	221061			219595	219595	1466
		3	CO	7	240225	241176	242474	244310					240700	243392	2691.5
		4	CO	5	264404	267126			264404	267126			265765	265765	1361
		5	CO	7			379448	379734			383143	383978	379591	383560	3969.5
		6	CO	5	462672	467396	462672	467396					465034	465034	2362
		7	CO	5	645033	656555	645033	656555					650794	650794	5761
		8	CO	5	755410	759202			755410	759202			757306	757306	1896
		9	CO	7	895141	895689					889320	890393	889856	895415	5558.5
		10	CO	5					981274	993099	981274	993099	987186	987186	5912.5
	XVI	1	CON	1	47362	49201							48281.5	49793	1511.5
					49201	50385
		2	CO	5	86176	86674					86176	86674	86425	86425	249
		3	CO	5	182930	200240					182930	200240	191585	191585	8655
		4	CON	1					299722	301431			300576	302247	1670.5
									301682	302812
		5	CO	5	422715	426976	422715	426976					424846	424846	2130.5
		6	CO	6	473376	475126			475342	477118			474251	476230	1979
		7	CO	7			654355	656662			659853	660682	655508	660268	4759
		8	CO	5	755804	792444			755804	792444			774124	774124	18320
		9	CO	5			836993	840743	836993	840743			838868	838868	1875
30-2	I	1	CON	2					37542	37989			37765.5	39330.5	1565
									38877	39784
		2	CON	1			80543	81680					81111.5	84850	3738.5
							84338	85362
		3	CON	2							83298	83892	83595	84100	505
											83892	84308
		4	CON	2					84338	85362			84850	87203.5	2353.5
									86928	87479
		5	CON	1	108802	110003							109402	111720	2317
					111333	112106
		6	CON	2							104458	108802	106630	111720	5089.5
											111333	112106
		7	CO	5	128833	135330					128833	135330	132082	132082	3248.5
	II	1	CO	7			74086	74904			74904	79448	74495	77176	2681
		2	CO	5	102421	116691					102421	116691	109556	109556	7135
		3	CO	5			151387	155125	151387	155125			153256	153256	1869
		4	CCO	10	203473	204985					201053	201821	201437	204229	2792
											202286	203473
											203473	204985
		5	CO	5			266939	267512	266939	267512			267226	267226	286.5
		6	CO	5	326751	328510					326751	328510	327630	327630	879.5
		7	CON	2							354737	356384	355560	363888	8327
											363601	364174
		8	CO	7	513758	514070	514070	516325					513914	515198	1283.5
		9	CON	2							563677	564619	564148	567057	2909
											566652	567462
		10	CON	1					673430	674157			673794	675250	1457
									674361	676140
		11	CO	7			678298	678630			680354	684970	678464	682662	4198
		12	CO	5			729529	739968			729529	739968	734748	734748	5219.5
		13	BIR	26			797580	798763
	III	1	CCO	8			64292	67656			64292	67656	65974	68626	2652
							68046	68412
							68412	68840
		2	CO	5	77887	78730	77887	78730					78308.5	78308.5	421.5
		3	CON	2							77887	78730	78308.5	78906.5	598
											78730	79083
		4	CO	6			189008	190643	190643	192779			189826	191711	1885.5
		5	CO	5	216407	231841					216407	231841	224124	224124	7717
		6	CO	6	257527	260184	260184	269360					258856	264772	5916.5
		7	CO	5					260184	269360	260184	269360	264772	264772	4588
	IV	1	CON	1			53066	54935					54000.5	58669.5	4669
							57840	59499
		2	CO	5					46597	48338	46597	48338	47467.5	47467.5	870.5
		3	CON	1							204546	205517	205032	207245	2213.5
											205517	208973
		4	CO	5					242167	244267	242167	244267	243217	243217	1050
		5	CO	6			273159	275168			270337	272373	271355	274164	2808.5
		6	CON	2	395858	401720							398789	402608	3819.5
					401720	403497
		7	CO	7			401720	403497	395858	401720			398789	402608	3819.5
		8	CON	1							409879	410333	410106	414044	3938
											413580	414508
		9	CON	2					450596	452713			451654	453303	1648.5
									452713	453893
		10	CO	5	471247	483323	471247	483323					477285	477285	6038
		11	CO	6	568850	570164	568118	568803					568460	569507	1046.5
		12	CO	6	768023	770338					770338	770845	769180	770592	1411
		13	CO	5	841976	843111			841976	843111			842544	842544	567.5
		14	CO	5					920613	928099	920613	928099	924356	924356	3743
		15	CO	6	1028494	1036052					1036164	1037190	1032273	1036677	4404
		16	CO	5			1156998	1171413			1156998	1171413	1.16421e+06	1.16421e+06	7207.5
		17	CO	6			1337696	1338347			1338566	1339084	1.33802e+06	1338825	803.5
		18	CO	7			1411220	1414657			1418072	1418518	1.41294e+06	1418295	5356.5
		19	CON	1	1474375	1475382							1.47488e+06	1.4783e+06	3425
					1477097	1479510
		20	CON	2					1474375	1475382			1.47488e+06	1.4783e+06	3425
									1477097	1479510
		21	CO	7			1477097	1479510			1474375	1475382	1.47488e+06	1.4783e+06	3425
	V	1	CO	7			33332	33770			34481	38068	33551	36274.5	2723.5
		2	CO	5	67302	68256			67302	68256			67779	67779	477
		3	CON	2			67302	68256					67779	69912	2133
							68984	70840
		4	CCO	18	228456	230499					224263	225481	224872	229478	4605.5
					224263	225481
					225862	226848
		5	CO	5			247269	248928			247269	248928	248098	248098	829.5
		6	CO	5	324106	331961			324106	331961			328034	328034	3927.5
		7	CON	2			338253	339026					338640	342651	4011.5
							340276	345026
		8	CO	7	340276	345026					338253	339026	338640	342651	4011.5
		9	CO	6					525058	525738	523828	525058	524443	525398	955
	VI	1	CO	7	116821	118328					115101	116168	115634	117574	1940
		2	CO	5			164864	168203	164864	168203			166534	166534	1669.5
		3	CON	2							198092	198422	198257	202176	3919.5
											199349	205004
		4	CO	7	239428	241846			241846	245480			240637	243663	3026
		5	CO	5					250693	254024	250693	254024	252358	252358	1665.5
	VII	1	CO	6			52947	54804			54804	56188	53875.5	55496	1620.5
		2	CO	5	93614	96206					93614	96206	94910	94910	1296
		3	CO	6	172401	173152					173152	174241	172776	173696	920
		4	CO	7			187672	188236	190031	191096			187954	190564	2609.5
		5	CO	6	250187	252017					244118	245688	244903	251102	6199
		6	CO	5			269529	272660	269529	272660			271094	271094	1565.5
		7	CO	5					388791	389499	388306	389499	388902	389145	242.5
		8	CO	6	411564	412609	415584	416948					412086	416266	4179.5
		9	CO	6					584908	585567	582792	584908	583850	585238	1387.5
		10	CO	7	592008	598820	598820	604112					595414	601466	6052
		11	CON	1							655388	657746	656567	659000	2432.5
											657790	660209
		12	CO	5			670102	682631	670102	682631			676366	676366	6264.5
		13	CO	5			759626	773191			759626	773191	766408	766408	6782.5
		14	CO	5					890992	893528	890992	893528	892260	892260	1268
		15	CON	1							945198	946197	945698	950111	4413.5
											948576	951646
		16	CO	6					982307	985827	985827	991002	984067	988414	4347.5
		17	CO	6			1010853	1012500			1009079	1010853	1009966	1.01168e+06	1710.5
		18	CO	6	1045207	1045420					1045420	1046912	1.04531e+06	1046166	852.5
	VIII	1	CCO	8	46206	47145	46206	47145					46675.5	52065.5	5390
							47145	48285
							50240	53891
		2	CO	5	120428	139939	120428	139939					130184	130184	9755.5
		3	CO	5			173252	178613			173252	178613	175932	175932	2680.5
		4	CO	5			228989	231822	228989	231822			230406	230406	1416.5
		5	CO	5	254320	286552					254320	286552	270436	270436	16116
		6	CON	1							330267	332071	331169	334348	3178.5
											332296	336399
		7	CO	6	414955	417509			419440	419608			416232	419524	3292
		8	CON	2			483384	486690					485037	490129	5092
							487802	492456
		9	CO	7	483384	486690			487802	492456			485037	490129	5092
	IX	1	CO	7	50376	51628			51744	57746			51002	54745	3743
		2	CO	6	89738	92230	94746	94874					90984	94810	3826
		3	CON	1					284630	285047			284838	288656	3818
									286112	291201
		4	CON	2			285559	285696					285628	288656	3029
							286112	291201
		5	CO	7					370290	372020	375002	375919	371155	375460	4305.5
		6	CCO	20	398467	399530	388688	393123					387744	398998	11254.5
					386800	388688
					397822	398467
	X	1	CO	7			67823	68077	68077	70059			67950	69068	1118
		2	CO	6	149069	153061					144943	146303	145623	151065	5442
		3	CO	5	176818	183593					176818	183593	180206	180206	3387.5
		4	CO	5			244672	245399	244672	245399			245036	245036	363.5
		5	CON	1	330452	331795							331124	336181	5057.5
					335197	337165
		6	CO	5			362868	390876	362868	390876			376872	376872	14004
		7	CO	5	495438	498498					495438	498498	496968	496968	1530
		8	CO	6	571256	574749			578206	580563			573002	579384	6382
		9	CON	1	620714	622425							621570	625534	3964.5
					625095	625973
		10	CO	6	685189	690840	679082	682721					680902	688014	7113
		11	CO	6			724800	727004	721283	724800			723042	725902	2860.5
	XI	1	CO	6			19930	23922			23922	26696	21926	25309	3383
		2	CO	7			46597	47214			47424	50384	46905.5	48904	1998.5
		3	CO	5			66016	73992			66016	73992	70004	70004	3988
		4	CCO	8	78701	79174	78701	79174					78937.5	86667	7729.5
							81237	83093
							85830	87504
		5	CO	6					177544	179681	169935	171735	170835	178612	7777.5
		6	CO	6	261068	262080	230076	257395					243736	261574	17838.5
		7	CO	7			341721	342755	342755	343601			342238	343178	940
		8	CO	5	404327	405502					404327	405502	404914	404914	587.5
		9	CO	6					569098	571455	567730	569098	568414	570276	1862.5
		10	CO	5			582098	584574			582098	584574	583336	583336	1238
	XII
		1	CO	7	95343	97641					98683	99244	96492	98963.5	2471.5
		2	CON	2					98683	99244			98963.5	100851	1887.5
									100451	101251
		3	CO	7					155968	161231	148536	155968	152252	158600	6347.5
		4	CO	5					175539	191618	175539	191618	183578	183578	8039.5
		5	CO	5			228409	234166	228409	234166			231288	231288	2878.5
		6	CO	7			290047	292507	284802	288603			286702	291277	4574.5
		7	CO	7	340994	342522	338827	340540					339684	341758	2074.5
		8	CO	5					343397	345398	343397	345398	344398	344398	1000.5
		9	CO	5	555983	558935	555983	558935					557459	557459	1476
		10	CO	7	569529	570144	563176	567945					565560	569836	4276
		11	CO	7			603355	606117	590497	602966			596732	604736	8004.5
		12	CO	5	723729	725568					723729	725568	724648	724648	919.5
		13	CO	5					822786	823231	822786	823231	823008	823008	222.5
		14	CON	2							918499	922014	920256	925890	5633.5
											923872	927908
		15	CO	5	956111	957646			956111	957646			956878	956878	767.5
	XIII	1	CO	7	46244	51899			42124	46062			44093	49071.5	4978.5
		2	CO	6	168127	168710			166352	168072			167212	168418	1206.5
		3	CO	5			183803	190748	183803	190748			187276	187276	3472.5
		4	CO	5	192420	193071			192420	193071			192746	192746	325.5
		5	CO	7	273255	280374	280374	281229					276814	280802	3987
		6	CO	5	332919	333408			332919	333408			333164	333164	244.5
		7	CO	7	381191	383395			386412	387015			382293	386714	4420.5
		8	CO	6	418763	419411			420670	421296			419087	420983	1896
		9	CO	5			606932	612380	606932	613145			609656	610038	382.5
		10	CCO	22			703746	703845					704848	707142	2294.5
							703900	704046
					707017	707268	704726	704970
		11	CON	2							743729	744218	743974	747604	3631
											747239	747970
		12	CO	6	747997	748735	747997	750214					748366	749106	739.5
		13	CO	5	757268	767785	757268	767785					762526	762526	5258.5
		14	CON	1					829989	830600			830294	830976	682
									830600	831353
		15	CO	7			863513	870061			872913	876734	866787	874824	8036.5
		16	CO	5			886977	888285	886977	889089			887631	888033	402
	XIV	1	CO	7	33334	34405			30514	33187			31850.5	33869.5	2019
		2	CO	5	182887	183381			182887	183381			183134	183134	247
		3	CO	5	263324	268741					263324	268741	266032	266032	2708.5
		4	CON	1					341695	342484			342090	343885	1795.5
									342907	344863
		5	CCO	14			345652	347468	351704	353555			346560	352630	6069.5
									351040	351211
									351211	351612
		6	CO	5			452264	459655			452264	459655	455960	455960	3695.5
		7	CON	1	463982	465177							464580	467422	2842.5
					465177	469667
		8	CON	2			495365	496814					496090	503626	7536
							501852	505399
		9	CON	1							499150	499355	499252	503626	4373
											501852	505399
		10	CO	5	528630	531494			528630	531494			530062	530062	1432
		11	CO	6	539640	540157			542559	544987			539898	543773	3874.5
		12	CO	5	616434	620031	616434	620031					618232	618232	1798.5
		13	CO	6					644424	646859	648075	648463	645642	648269	2627.5
		14	CO	5	657600	665087			657600	665087			661344	661344	3743.5
	XV	1	CO	5	80436	86804	80436	86804					83620	83620	3184
		2	CCO	10	157206	158226	164271	166122					157716	165196	7480.5
					162339	164271
					164271	166122
		3	CO	7			194946	196650			189602	194946	192274	195798	3524
		4	CCO	8	239339	240180			239339	240180			239760	243392	3632.5
									240225	241176
									242474	244310
		5	CO	7	267126	270077	264404	267126					265765	268602	2836.5
		6	CO	5	403155	407674	403155	407674					405414	405414	2259.5
		7	CO	5					531346	544341	531346	544341	537844	537844	6497.5
		8	CO	6	555249	584413	586588	589260					569831	587924	18093
		9	CON	2					589260	589434			589347	589717	370
									589621	589813
		10	CO	5					656555	664450	656555	664450	660502	660502	3947.5
		11	CO	5			719820	721827	719820	721827			720824	720824	1003.5
		12	CO	5	765842	770608					765842	779120	768225	772481	4256
		13	CO	5			949471	958063	949471	958063			953767	953767	4296
		14	CO	5			981274	993099	981274	993099			987186	987186	5912.5
		15	CO	5	1039770	1048193	1039770	1048193					1.04398e+06	1.04398e+06	4211.5
	XVI	1	CO	6			45280	45788	47362	49201			45534	48281.5	2747.5
		2	CO	5	73060	76186					73060	76186	74623	74623	1563
		3	CO	7	127888	132825					132825	140771	130356	136798	6441.5
		4	CO	5			165200	171020	165200	171020			168110	168110	2910
		5	CO	7	216434	216767			211262	212760			212011	216600	4589.5
		6	CCO	15			373014	373384			371014	373014	372014	383164	11150
											373014	373384
											375188	376297
											382435	382982
											382982	383346
		7	CO	5	523734	526366					523734	526366	525050	525050	1316
		8	CO	6					669211	669612	676134	677701	669412	676918	7506
		9	CON	1					700271	702077			701174	705605	4431
									704382	706828
		10	CO	5					816528	824722	816528	824722	820625	820625	4097
		11	CCO	21					901548	907111			904330	909712	5382.5
									907693	908785
									909581	909843	908785	909581
		12	CCO	21			920813	921469					921141	928982	7841.5
							921645	926496
					927381	927964	928553	929412
30-3	I	1	CON	2			64268	67109					65688.5	68718	3029.5
							67844	69592
		2	CON	2							120807	122997	121902	125172	3270
											124973	125371
		3	CO	5	189010	192178	189010	192178					190594	190594	1584
	II	1	CO	6	48445	48641			50567	51522			48543	51044.5	2501.5
		2	CCO	10					118360	119729	102421	116691	109556	119044	9488.5
											116822	117962
											118360	119729
		3	CON	2			175999	178341					177170	178870	1700.5
							178341	179400
		4	CON	1	178341	179400							178870	181182	2311
					180245	182118
		5	CON	1	322109	325190							323650	329236	5586
					328510	329961
		6	CO	5					322109	325190	322109	325190	323650	323650	1540.5
		7	CON	2					433213	435182			434198	436324	2126.5
									435372	437276
		8	CON	1							447857	450919	449388	454210	4822
											454103	454317
		9	CO	6					660045	663394	664156	665438	661720	664797	3077.5
		10	CO	5					729529	739968	729529	739968	734748	734748	5219.5
	III	1	CCO	11	55704	57845					43095	49424	46259.5	56774.5	10515
											51107	53879
											54523	55704
		2	CON	2	102347	105034							103690	110298	6607
					109583	111012
		3	CO	5	158328	161732					158328	161732	160030	160030	1702
		4	CO	5	216407	231841					216407	231841	224124	224124	7717
		5	CON	1			246739	250076					248408	256088	7680.5
							251992	260184
	IV	1	CO	5	159177	161815					159177	161815	160496	160496	1319
		2	CO	5	240078	242127					240078	242127	241102	241102	1024.5
		3	CON	1	302999	307673							305336	309428	4092.5
					308540	310317
		4	CON	1					390105	392443			391274	393262	1988.5
									392443	394082
		5	CO	6	507960	509085	505764	507165					506464	508522	2058
		6	CON	2							525668	526102	525885	526509	624
											526406	526612
		7	CO	5					608376	611611	608376	611611	609994	609994	1617.5
		8	CO	6					681904	683506	685175	685495	682705	685335	2630
		9	CO	5	955278	956942	955278	956942					956110	956110	832
		10	CO	5	1004465	1005641					1004465	1005641	1005053	1005053	588
		11	CO	5			1065071	1075942	1065071	1075942			1.07051e+06	1.07051e+06	5435.5
		12	CO	5					1190182	1217163	1190182	1217163	1.20367e+06	1.20367e+06	13490.5
		13	CON	2	1277263	1278598							1.27793e+06	1280621	2690.5
					1279018	1282224
		14	CON	1			1289953	1292325					1291139	1.295e+06	3863.5
							1293979	1296026
		15	CO	5					1432817	1441463	1432817	1441463	1437140	1437140	4323
		16	CO	5					1491920	1492290	1491920	1492290	1492105	1492105	185
	V	1	CO	6	64409	65610					72490	75719	65009.5	74104.5	9095
		2	CON	1	197480	201569							199524	204908	5383.5
					203826	205990
		3	CO	6			192712	197339	203826	205990			195026	204908	9882.5
		4	CCO	19			240383	241746	235761	237468			236614	241064	4450
							238663	239193
							239193	239996
		5	CO	7					397899	401993	402559	404226	399946	403392	3446.5
		6	CON	2					476792	480030			478411	485250	6839
									484918	485582
		7	CO	5	476792	480030	476792	480030					478411	478411	1619
		8	CO	5	487672	488195	487672	488195					487934	487934	261.5
		9	CON	2			541955	547603					544779	550497	5718
							550267	550727
	VI	1	CO	6	75341	76942	76942	78916					76141.5	77929	1787.5
		2	CO	5			212097	226012	212097	226012			219054	219054	6957.5
	VII	1	CO	6			144556	145752	138004	142170			140087	145154	5067
		2	CO	5	162937	164575	162937	164575					163756	163756	819
		3	CON	2	191096	194499							192798	198834	6036
					197983	199684
		4	CO	7					191096	194499	197983	199684	192798	198834	6036
		5	CCO	11	431109	435271	422024	427594					424809	433190	8381
							428535	429460
							430552	431109
		6	CON	2					431109	435271			433190	436659	3469
									436331	436987
		7	CO	6					470522	471164	471164	472031	470843	471598	754.5
		8	CO	5			580170	584908	580170	582792			581481	582539	1058
		9	CO	5	623191	627478			623191	627478			625334	625334	2143.5
		10	CO	5	699064	730597	699064	730597					714830	714830	15766.5
		11	CO	5	795135	795494	795135	795494					795314	795314	179.5
		12	CON	1					905020	916175			910598	916600	6003
									916175	917026
		13	CO	5	973103	982307			973103	982307			977705	977705	4602
		14	CCO	22					991889	992929			992409	998473	6064
									992929	994686
							996609	1000337	994978	996609
	VIII	1	CO	7			14132	15434	17106	19020			14783	18063	3280
		2	CO	5					120428	139939	120428	139939	130184	130184	9755.5
		3	CO	5	231822	253188			231822	253188			242505	242505	10683
		4	CO	5	332296	336399			332296	336399			334348	334348	2051.5
	IX	1	CO	5			98402	100583	98402	100583			99492.5	99492.5	1090.5
		2	CO	5	178405	188614					178405	188614	183510	183510	5104.5
		3	CO	6	310860	312460					308371	310272	309322	311660	2338.5
		4	CO	5	378374	384614					378374	384614	381494	381494	3120
		5	CO	6			407286	408230	405806	407286			406546	407758	1212
	X	1	CO	7	59289	59933			62052	64080			59611	63066	3455
		2	CO	5			97438	98133			97438	98133	97785.5	97785.5	347.5
		3	CO	5					176818	183593	176818	183593	180206	180206	3387.5
		4	CO	6	358107	360904					360904	362868	359506	361886	2380.5
		5	CO	5	395334	396462					395334	396462	395898	395898	564
		6	CON	2	543120	543184							543152	544124	972
					543230	545018
		7	CO	6					571256	574749	574749	578206	573002	576478	3475
		8	CON	1					659912	660468			660190	670916	10726
									662750	679082
	XI	1	CO	5					66016	73992	66016	73992	70004	70004	3988
		2	CON	2	78701	79174							78937.5	79448	510.5
					79174	79722
		3	CO	6			119303	120790			117632	119303	118468	120046	1579
		4	CO	5			165356	167247	165356	167247			166302	166302	945.5
		5	CO	5			230076	257395	230076	257395			243736	243736	13659.5
		6	CO	5			290907	291688	290907	291688			291298	291298	390.5
		7	CON	1			388368	389778					389073	390776	1702.5
							389778	391773
		8	CO	6					522298	523522	523522	527412	522910	525467	2557
	XII
		1	CO	6					20354	21041	21041	22007	20697.5	21524	826.5
		2	CON	2					54213	54888			54550.5	55894	1343.5
									55020	56768
		3	CO	7					143526	148536	142511	143526	143018	146031	3012.5
		4	CO	5					175539	191618	175539	191618	183578	183578	8039.5
		5	CO	6	273470	275102			272963	273470			273216	274286	1069.5
		6	CO	5			383873	393203			383873	393203	388538	388538	4665
		7	CO	5	419809	430038	419809	430038					424924	424924	5114.5
		8	CO	5	563176	568104					563176	568104	565640	565640	2464
		9	CO	5	665741	677689					665741	677689	671715	671715	5974
		10	CON	1					707766	708180			707973	710830	2857
									710625	711035
		11	CO	7			835184	836470	835000	835184			835092	835827	735
		12	CO	5			953868	956111	953868	956111			954990	954990	1121.5
		13	CO	6	1001448	1003080					998838	1001448	1000143	1002264	2121
	XIII	1	CO	5	25283	27936	25283	27936					26609.5	26609.5	1326.5
		2	CO	5	100539	101669					100539	101669	101104	101104	565
		3	CCO	10	205662	208859			210676	214366			207260	212521	5260.5
					208859	210646
					210676	214366
		4	CO	5					229840	234463	229840	234463	232152	232152	2311.5
		5	CON	1	296414	303742							300078	307843	7765
					307403	308283
		6	CO	5	347573	349783					347573	349783	348678	348678	1105
		7	CO	6	517878	522105					525485	526658	519992	526072	6080
		8	CON	1	552328	557372							554850	557993	3143
					557372	558614
		9	CO	6					617644	620129	616636	617644	617140	618886	1746.5
		10	CO	7	793988	798434	801213	801741					796211	801477	5266
		11	CON	2					901404	904056			902730	907680	4950.5
									907424	907937
	XIV	1	CO	5					64182	104597	64182	104597	84389.5	84389.5	20207.5
		2	CO	7					255319	256829	256829	259187	256074	258008	1934
		3	CO	7			374649	379690			372249	374044	373146	377170	4023
		4	CO	6	477725	481391			473637	477725			475681	479558	3877
		5	CO	5	547755	552323	547755	552323					550039	550039	2284
		6	CON	1	631583	634309							632946	635300	2353.5
					634326	636273
		7	CO	5	653322	657123	653322	657123					655222	655222	1900.5
	XV	1	CON	2					100590	101450			101020	101507	487
									101450	101564
		2	CO	6	138071	138789	145318	146355					138430	145836	7406.5
		3	CO	5	189602	194946			189602	194946			192274	192274	2672
		4	CO	5			274342	276459	274342	276459			275400	275400	1058.5
		5	CCO	22			355769	356334					356052	364856	8804.5
							359865	362145
					364523	365189	364098	364523
		6	CON	1	501586	502578							502082	506990	4908.5
					506197	507784
		7	CO	5			656555	664461			656555	664461	660508	660508	3953
		8	CO	5			755410	759202			755410	759202	757306	757306	1896
		9	CON	1							765128	779909	772518	781836	9317.5
											782462	781210
		10	CO	5					968805	981274	968805	981274	975040	975040	6234.5
	XVI	1	CO	6					86893	87488	89271	93747	87190.5	91509	4318.5
		2	CO	7					128709	132825	132825	140771	130767	136798	6031
		3	CO	5	182930	205896	182930	205896					194413	194413	11483
		4	CCO	12	226654	227389	227967	228648					227022	230590	3569
					227389	227967
					230050	231131
		5	CO	5	523734	526366	523734	526366					525050	525050	1316
		6	CO	6	626359	627411					627411	631512	626885	629462	2576.5
		7	CO	6			694950	695638			689812	692041	690926	695294	4367.5
		8	CON	1							876002	876262	876132	876550	417.5
											876262	876837
		9	CO	7			886595	887378			885752	886595	886174	886986	813
		10	CO	5	918432	920610					918432	920610	919521	919521	1089
30-4	I	1	CO	5			189010	192178	189010	192178			190594	190594	1584
	II	1	CON	1			60823	61087					60955	67521	6566
							66813	68229
		2	CON	2							252151	266939	259545	267226	7680.5
											266939	267512
		3	CO	5			420548	427526	420548	427526			424037	424037	3489
		4	CON	2							499761	501054	500408	501118	710.5
											501054	501182
		5	CO	5	635650	644285					635650	644285	639968	639968	4317.5
		6	CO	7	663872	665121			660045	663394			661720	664496	2777
		7	CO	6	798763	800096	787164	797580					792372	799430	7057.5
	III	1	CO	5	46550	49424					46550	49424	47987	47987	1437
		2	CO	6			46550	49424	51107	53879			47987	52493	4506
		3	CO	5	152531	161732					152531	158328	155430	157132	1702
		4	CO	5					216407	231841	216407	231841	224124	224124	7717
	IV	1	CO	6			46597	48338			43838	46079	44958.5	47467.5	2509
		2	CO	5			60815	64282	60815	64282			62548.5	62548.5	1733.5
		3	CON	2	285224	285982							285603	291380	5776.5
					291006	291753
		4	CON	1			288128	289392					288760	291380	2619.5
							291006	291753
		5	CO	7			395858	401720	405223	407537			398789	406380	7591
		6	CO	5			471247	483323			471247	483323	477285	477285	6038
		7	CO	6	543869	551730	551730	552548					547800	552139	4339.5
		8	CO	7			675819	679246	673841	675271			674556	677532	2976.5
		9	CO	5			895029	909432			895029	909432	902230	902230	7201.5
		10	CO	6	920613	928099			911910	913818			912864	924356	11492
		11	CON	2	1010054	1012642							1011348	1.01328e+06	1927.5
					1012642	1013909
		12	CO	5	1075942	1143034					1065071	1143034	1.10405e+06	1109488	5435.5
		13	CO	6	1306960	1308932	1305105	1305283					1305194	1307946	2752
		14	CON	2							1326862	1327684	1327273	1331496	4223
											1331310	1331682
		15	CO	6					1431782	1432817	1430800	1431782	1431291	1.4323e+06	1008.5
	V	1	CO	6					41126	41533	41533	44505	41329.5	43019	1689.5
		2	CO	5	57170	60701	57170	60701					58935.5	58935.5	1765.5
		3	CO	5			104257	104636	104257	104636			104446	104446	189.5
		4	CON	2					107912	132281			120096	133769	13672.5
									133066	134472
		5	CON	1	171536	173247							172392	176676	4284.5
					178715	174637
		6	CO	7	192712	197339			197480	201569			195026	199524	4499
		7	CO	5					324106	331961	324106	331961	328034	328034	3927.5
		8	CON	1			407648	415412					411530	417656	6126.5
							416825	418488
		9	CO	5	490935	491894					490935	491894	491414	491414	479.5
	VI	1	CO	6	80510	80623			76942	78916			77929	80566.5	2637.5
		2	CON	1					111240	112196			111718	112814	1096.5
									112400	113229
		3	CO	6	168654	170493			174931	175502			169574	175216	5643
		4	CON	1							171003	171356	171180	173182	2003
											172885	173480
		5	CO	5					212097	226012	212097	226012	219054	219054	6957.5
		6	CO	5					228484	229496	228484	229496	228990	228990	506
	VII	1	CO	6			93614	96206			92382	93373	92877.5	94910	2032.5
		2	CO	5	290143	292830	290143	292830					291486	291486	1343.5
		3	CO	7	470522	471164					467270	470492	468881	470843	1962
		4	CO	5	610458	615753					610458	615753	613106	613106	2647.5
		5	CO	7			798392	799897	805533	806819			799144	806176	7031.5
		6	CO	6	887128	887794			889207	890992			887461	890100	2638.5
		7	CO	6			1008585	1012500			1012500	1014656	1.01054e+06	1013578	3035.5
	VIII	1	CO	5	31299	42224					31299	40245	35772	36761.5	989.5
		2	CO	7	203869	207606			199775	207606			203690	205738	2047
		3	CO	5			324761	328262			324761	328262	326512	326512	1750.5
		4	CO	5			494968	502918	494968	502918			498943	498943	3975
	IX	1	CON	1							74955	77835	76395	80180.5	3785.5
											77835	82526
		2	CO	6					94907	98282	98402	100583	96594.5	99492.5	2898
		3	CO	7			316338	318636			322462	323329	317487	322896	5408.5
		4	CO	5			386800	388688			386800	388688	387744	387744	944
	X	1	CO	6	78260	78929					80063	81373	78594.5	80718	2123.5
		2	CO	6			186666	187638	189641	191215			187152	190428	3276
		3	CON	1			230850	232331					231590	237756	6166
							237196	238317
		4	CON	2							232639	233066	232852	233248	395
											233066	233429
		5	CO	5			315219	317971			315219	317971	316595	316595	1376
		6	CO	5			393900	394419			393900	394419	394160	394160	259.5
		7	CCON	3			527518	528498					528008	530648	2640.5
							528619	528893
							528893	529276
							530503	530794
		8	CO	6	560166	561035			557201	557558			557380	560600	3221
		9	CO	5			574759	578206			574759	578206	576482	576482	1723.5
	XI	1	CO	6			64579	66016	63619	64579			64099	65297.5	1198.5
		2	CO	6			222186	225544	225544	229839			223865	227692	3826.5
		3	CO	6	367875	371087					371374	375834	369481	373604	4123
		4	CO	5			528491	529525	528491	529525			529008	529008	517
		5	CON	2			595907	614267					605087	615247	10160
							614805	615689
		6	CO	5					625493	631657	625493	631657	628575	628575	3082
	XII
		1	CO	5	21041	22007	21041	22007					21524	21524	483
		2	CON	2					22431	22890			22660.5	25325.5	2665
									25056	25595
		3	CO	6					51943	52173	55020	56768	52058	55894	3836
		4	CO	7	61885	66582					67555	67850	64233.5	67702.5	3469
		5	CO	5			175539	191618			175539	191618	183578	183578	8039.5
		6	CO	6	227317	227845			228409	234166			227581	231288	3706.5
		7	CON	2							259460	261042	260251	261488	1236.5
											261042	261933
		8	CO	6	270984	272963			269026	270828			269927	271974	2046.5
		9	CO	7	281278	281885			277593	279213			278403	281582	3178.5
		10	CO	5	393203	398314			393203	398314			395758	395758	2555.5
		11	CO	5	403077	407394			403077	407394			405236	405236	2158.5
		12	CO	5	432388	443019			432388	443019			437704	437704	5315.5
		13	CO	7			522821	525400			525400	527101	524110	526250	2140
		14	CO	7			603355	606117	590497	602966			596732	604736	8004.5
		15	CO	7					633203	640474	632436	633203	632820	636838	4019
		16	CO	6					645790	657850	640474	642140	641307	651820	10513
		17	CO	7	679799	681604	665741	677689					671715	680702	8986.5
		18	CO	7	787498	788338			788463	788603			787918	788533	615
		19	CO	6			879801	881271			876107	877261	876684	880536	3852
		20	CO	5			986982	989594			986982	989594	988288	988288	1306
	XIII	1	CO	5	13973	23619	13973	23619					18796	18796	4823
		2	CO	7	78698	78737			75852	77967			76909.5	78717.5	1808
		3	CO	7	102257	103121			103121	107071			102689	105096	2407
		4	CO	6	138902	141309			143575	144759			140106	144167	4061.5
		5	CO	5	168710	176878			168710	176878			172794	172794	4084
		6	CO	7	280374	281229					273255	280374	276814	280802	3987
		7	CON	1					332919	334817			333868	335624	1756
									335391	335857
		8	CO	7					381191	383395	383395	384762	382293	384078	1785.5
		9	CO	6			481521	485699			485699	488703	483610	487201	3591
		10	CO	6			514330	517878			513272	513332	513302	516104	2802
		11	CO	6			589460	597154			592031	597154	593307	594592	1285.5
		12	CO	6	672408	673095					670485	672408	671446	672752	1305
		13	CO	7	851956	853804					849523	851809	850666	852880	2214
		14	CO	6			906664	907424	904056	905879			904968	907044	2076.5
	XIV	1	CO	5	51028	64182					51028	64182	57605	57605	6577
		2	CO	6	234905	247556	247556	249907					241230	248732	7501
		3	CO	6					306383	310719	310719	316099	308551	313409	4858
		4	CON	2			391225	391580					391402	396724	5321
							395724	397723
		5	CON	2			473637	477725					475681	479762	4080.5
							477725	481798
		6	CO	5	490256	492364					491244	492364	491310	491804	494
		7	CO	7			701679	702709			698774	701679	700226	702194	1967.5
	XV	1	CO	5					35753	40185	35753	40185	37969	37969	2216
		2	CO	7					144341	145318	139346	140733	140040	144830	4790
		3	CON	1							152128	153249	152688	156686	3997
											156165	157206
		4	CON	2			153709	154975					154342	156686	2343.5
							156165	157206
		5	CO	5	182373	186468	182373	186468					184420	184420	2047.5
		6	CO	7			244310	247448	239339	240180			239760	245879	6119.5
		7	CO	7			458841	460837	460837	461749			459839	461293	1454
		8	CO	5					555249	584413	555249	584413	569831	569831	14582
		9	CO	6	639657	639963	638124	638591					638358	639810	1452.5
		10	CO	5			782462	785038	782462	785038			783750	783750	1288
		11	CO	5			916122	918386	916122	918386			917254	917254	1132
		12	CON	1							946473	948727	947600	957840	10240.5
											949471	966210
		13	CO	5			1039770	1049502	1048193	1049502			1044636	1.04885e+06	4211.5
	XVI	1	CON	1					44039	44110			44074.5	46892.5	2818
									46423	47362
		2	CO	7	127972	128709					128709	132825	128340	130767	2426.5
		3	CO	7	165200	171020					162425	165200	163812	168110	4297.5
		4	CO	6	299722	301431	287954	297815					292884	300576	7692
		5	CON	2	515043	516342							515692	517520	1828
					517174	517867
		6	CO	6			527292	529648			526366	527292	526829	528470	1641
		7	CO	5	591355	618570			591355	618570			604962	604962	13607.5
		8	CO	5	726466	737347	726466	737347					731906	731906	5440.5
		9	CO	5	888531	889665					888531	889665	889098	889098	567
30-5	I	1	CO	5	77141	77873					77141	77873	77507	77507	366
		2	CON	2			80543	81680					81111.5	83595	2483.5
							83298	83892
		3	CO	6					189010	192178	192178	193904	190594	193041	2447
	II	1	CCO	10			61819	62867			65464	66036	62343	65750	3407
							63128	64848
							65155	66036
		2	CO	6	82261	83506			84616	85801			82883.5	85208.5	2325
		3	CO	7	195158	196407	196858	196954					195782	196906	1123.5
		4	CON	1			315642	317326					316484	319177	2693
							318179	320175
		5	CO	7	354737	356384	348805	354737					351771	355560	3789.5
		6	CO	5			700011	703024			700011	703024	701518	701518	1506.5
	III	1	CON	2	49559	50257							49908	54201	4293
					53879	54523
		2	CON	1							209839	210620	210230	213389	3159.5
											210947	215831
		3	CO	7	287598	287921	273351	287598					280474	287760	7285
	IV	1	CON	2	29689	31400							30544.5	32031.5	1487
					31480	32583
		2	CO	6	230141	231948					228881	229831	229356	231044	1688.5
		3	CON	1					228881	229831			229356	231044	1688.5
									230141	231948
		4	CO	5			311590	317781	311590	317781			314686	314686	3095.5
		5	CO	7					352954	354562	350851	352954	351902	353758	1855.5
		6	CO	5					436222	439731	436222	437866	437044	437976	932.5
		7	CO	6	470421	471247	471247	485657					470834	478452	7618
		8	CON	1							632639	634749	633694	638012	4318
											637196	638828
		9	CON	1	760133	764830							762482	765432	2950
					764830	766033
		10	CO	6					928099	928737	928737	929842	928418	929290	871.5
		11	CO	7	1065071	1143034	1075942	1143034					1.10405e+06	1109488	5435.5
	V	1	CO	7			171536	173247	174637	178678			172392	176658	4266
		2	CO	7			256363	256797	253293	254378			253836	256580	2744.5
		3	CO	5	340276	345026					340276	345026	342651	342651	2375
		4	CO	7	375001	377174					377174	380708	376088	378941	2853.5
		5	CO	6	490190	490289					491894	492146	490240	492020	1780.5
	VI	1	CO	6					44760	46860	43186	44760	43973	45810	1837
		2	CO	5	133424	134353	133424	135464					133888	134444	555.5
		3	CO	7					226012	226591	212097	226012	219054	226302	7247
	VII	1	CO	7			32836	43388			29349	32836	31092.5	38112	7019.5
		2	CO	7			97403	98726	99295	102947			98064.5	101121	3056.5
		3	CO	6			118893	119844	121794	122369			119368	122082	2713
		4	CO	7			274442	274762			277103	278627	274602	277865	3263
		5	CO	5					431109	435271	431109	435271	433190	433190	2081
		6	CO	5					524769	529555	525197	529555	527162	527376	214
		7	CO	7	604112	610458			610458	620369			607285	615414	8128.5
		8	CON	1					800046	802525			801286	802914	1628
									802825	803002
		9	CO	7			846522	850916	842199	850916			846558	848719	2161.5
		10	CO	6	903208	904828					905020	916175	904018	910598	6579.5
		11	CON	2					1045420	1046912			1046166	1.04944e+06	3273.5
									1046912	1051967
	VIII	1	CO	5			46206	49072	46206	48285			47245.5	47639	393.5
		2	CO	5	231822	253188					231822	253188	242505	242505	10683
		3	CON	1	332296	336399							334348	338084	3736.5
					337785	338383
		4	CO	5			503026	509220			503026	509220	506123	506123	3097
	IX	1	CON	2	34076	35860							34968	38448	3480
					37622	39274
		2	CCO	8	58244	60867	57761	60867					59555.5	62844	3288.5
					60867	61814
					62045	63643
		3	CO	5	252337	256630	252337	256630					254484	254484	2146.5
		4	CO	5	293193	303278	293193	303278					298236	298236	5042.5
		5	CON	2			337936	340525					339230	347600	8369.5
							341647	353553
		6	CON	2							368916	369075	368996	371155	2159.5
											370290	372020
	X	1	CON	2	56599	57020							56809.5	59611	2801.5
					59289	59933
		2	CO	6					239344	240065	233429	233906	233668	239704	6037
		3	CON	2	283038	284136							283587	285302	1714.5
					285068	285535
		4	CON	2	330173	330452							330312	331124	811
					330452	331795
		5	CCO	17	461487	461676							461582	467589	6007.5
					462693	464232
					464545	470633	464545	470633
		6	CCO	17			568972	570591			558869	560017	559443	569782	10338.5
											561035	561570
											566574	567042
		7	CO	5	709994	718414					716628	718414	714204	717521	3317
	XI	1	CO	7			47424	50384			45364	46123	45743.5	48904	3160.5
		2	CON	2							117632	119303	118468	120046	1579
											119303	120790
		3	CO	5			230076	257395	230076	257395			243736	243736	13659.5
		4	CO	7	325442	325763					326671	327615	325602	327143	1540.5
		5	CO	7	389778	390171					388368	389778	389073	389974	901.5
		6	CO	5	443229	452951	443229	452951					448090	448090	4861
		7	CO	5					534897	538280	534897	538280	536588	536588	1691.5
		8	CO	6					649507	649734	650268	651584	649620	650926	1305.5
	XII	1	CON	2			60839	61885					61362	64233.5	2871.5
							61885	66582
		2	CO	5					61885	66582	61885	66582	64233.5	64233.5	2348.5
		3	CO	5					203402	214197	203402	214197	208800	208800	5397.5
		4	CON	2					284802	290005			287404	291277	3873.5
									290047	292507
		5	CO	5					417945	418302	417945	418302	418124	418124	178.5
		6	CON	1	506113	508601							507357	512259	4902
					511502	513016
		7	CO	5	606117	607699					606117	607699	606908	606908	791
		8	CO	5	649852	657904					645790	657904	651847	653878	2031
		9	CO	7	908918	912254	907064	908918					907991	910586	2595
		10	CO	5	953868	956111	953868	956111					954990	954990	1121.5
		11	CO	6			962173	963376	964167	965642			962774	964904	2130
		12	CO	7			1012096	1015218	1015218	1016863			1013657	1.01604e+06	2383.5
	XIII	1	CO	5					136651	138902	136651	138902	137776	137776	1125.5
		2	CO	5	273255	280374	273255	280374					276814	276814	3559.5
		3	CO	5	504270	505087			504270	505087			504678	504678	408.5
		4	CO	7			793988	798434	798813	799698			796211	799256	3044.5
		5	CO	6	840451	841747					840068	840451	840260	841099	839.5
	XIV	1	CO	5			51028	64182			47728	64182	55955	57605	1650
		2	CON	1					185835	187719			186777	190157	3380
									189737	190577
		3	CO	5	316099	320217			316099	320217			318158	318158	2059
		4	CO	6			418257	420053			415115	418257	416686	419155	2469
		5	CO	5			452264	459655			452264	459655	455960	455960	3695.5
		6	CO	7	528630	531494					531645	532520	530062	532082	2020.5
		7	CO	6	648463	648898					653322	657123	648680	655222	6542
	XV	1	CO	6	168291	170874			164271	166122			165196	169582	4386
		2	CO	6			189602	194946	194946	196650			192274	195798	3524
		3	CON	2	221451	222117							221784	222510	725.5
					222117	222902
		4	CO	6			223649	226687	222117	222902			222510	225168	2658.5
		5	CO	5			267126	270077	267126	270077			268602	268602	1475.5
		6	CO	5	656555	664450	656555	664450					660502	660502	3947.5
		7	CON	2			745766	747079					746422	749749	3326.5
							748725	750773
		8	CO	7					755410	759202	752739	754104	753422	757306	3884.5
		9	CO	6	835430	840152					834386	835430	834908	837791	2883
		10	CO	7			880773	884580			880011	880540	880276	882676	2401
		11	CO	6					910585	910678	906983	907688	907336	910632	3296
		12	CO	5	981274	993099					981274	993099	987186	987186	5912.5
		13	CO	5	1039770	1049502					1039770	1049502	1044636	1044636	4866
	XVI	1	CO	5	287954	297815					287954	297815	292884	292884	4930.5
		2	CON	1			395760	402278					399019	406956	7937
							405085	408827
		3	CO	5	420036	422715					420036	422715	421376	421376	1339.5
		4	CO	7	591355	618570	584330	591355					587842	604962	17120
		5	CO	7					678251	679547	677039	677701	677370	678899	1529
		6	CO	6			704382	706828	706828	718210			705605	712519	6914
		7	CON	1	741930	742320							742125	742436	311.5
					742320	742553
		8	CON	2							742553	743231	742892	743708	815.5
											743231	744184
		9	CON	1	836993	840743							838868	842140	3272.5
					841433	842848
		10	CO	5	921645	926496			921645	926496			924070	924070	2425.5
30-6	I	1	CO	6			28705	33330	33537	34537			31017.5	34037	3019.5
		2	CO	5	99918	101182			99918	101182			100550	100550	632
		3	CO	5	153172	159612			153172	159612			156392	156392	3220
	II	1	CO	6	132566	135204			136830	137849			133885	137340	3454.5
		2	CO	5			289315	303515			289315	292703	291009	296415	5406
		3	CO	7	373715	375786					377749	380895	374750	379322	4571.5
		4	CO	6					450919	453699	455097	456643	452309	455870	3561
		5	CO	5	476875	479248	476875	479248					478062	478062	1186.5
		6	CO	5			647404	659958	647404	659958			653681	653681	6277
		7	CO	5			729529	739968			727737	740941	734339	734748	409.5
		8	BIR	27			787164	797580
	III	1	CO	5	25677	36949					25677	36949	31313	31313	5636
		2	CO	7	51107	53879	46550	49424					47987	52493	4506
		3	CO	5					130925	143332	130925	143332	137128	137128	6203.5
		4	CO	5			209126	215831	209126	215831			212478	212478	3352.5
		5	CO	6			240905	242054	236772	239377			238074	241480	3405
		6	CO	5	260184	269360	260184	269360					264772	264772	4588
	IV	1	CO	7					83167	83503	84621	86463	83335	85542	2207
		2	CON	1	240078	242167							241122	243217	2094.5
					242167	244267
		3	CO	5			543869	551730			543869	551730	547800	547800	3930.5
		4	CO	6			635109	637196	632639	634989			633814	636152	2338.5
		5	CO	6					857606	866422	851194	857606	854400	862014	7614
		6	CO	6					1007582	1008881	1009300	1009962	1.00823e+06	1009631	1399.5
		7	CO	5	1065071	1143034	1065071	1143034					1.10405e+06	1.10405e+06	38981.5
		8	CO	7	1269558	1271980			1267763	1269558			1.26866e+06	1270769	2108.5
		9	CO	5	1452203	1453193					1452203	1453193	1452698	1452698	495
	V	1	CO	6			30652	31251	27624	29282			28453	30951.5	2498.5
		2	CON	1					75719	77288			76503.5	80029	3525.5
									77288	82770
		3	CO	5	215740	221483			215740	221483			218612	218612	2871.5
		4	CON	2							459170	459880	459525	462505	2980
											460638	464372
		5	CO	5			541955	547603	541955	547603			544779	544779	2824
	VI	1	CO	5			92125	96800	92125	96800			94462.5	94462.5	2337.5
		2	CO	7			116821	118328			115101	116168	115634	117574	1940
		3	CON	2							159937	160501	160219	165816	5597
											163429	168203
	VII	1	CO	5			98726	99295	98726	99295			99010.5	99010.5	284.5
		2	CO	6	121619	122369					119844	119844	119844	121994	2150
		3	CON	2					224091	224553			224322	228728	4406.5
									225752	231705
		4	CO	7					273497	274442	265682	268082	266882	273970	7087.5
		5	CON	2	268082	269269							268676	273970	5294
					273497	274442
		6	CON	2	409645	412609							411127	413980	2853.5
					412662	415299
		7	CON	1			422024	427594					424809	433190	8381
							431109	435271
		8	CON	2	429460	430552							430006	433190	3184
					431109	435271
		9	CO	7	585567	585672			580170	584908			582539	585620	3080.5
		10	CO	5	737182	747266			737182	747266			742224	742224	5042
		11	CON	2	808615	810240							809428	828306	18879
					823402	833211
		12	CO	5					842199	850916	842199	850916	846558	846558	4358.5
		13	CON	2					1000651	1002926			1.00179e+06	1.00504e+06	3250
									1004177	1005900
		14	CO	5	1061724	1067039	1060441	1067039					1063740	1.06438e+06	641.5
	VIII	1	CCO	10					73501	77201	64714	67614	66164	75351	9187
											71166	71595
											73501	77201
		2	CO	6			141697	144711			139939	144711	142325	143204	879
		3	CO	5	231822	253188					231822	253188	242505	242505	10683
		4	CON	1	419608	422983							421296	424640	3344
					422983	426296
		5	CO	5	483384	486690					483384	486690	485037	485037	1653
		6	CO	6			518392	518994			514858	518933	516896	518693	1797.5
	IX	1	CO	7	136564	138440	136341	136564					136452	137502	1049.5
		2	CO	6	251545	252337	247953	251545					249749	251941	2192
		3	CO	5					341647	353553	341647	353553	347600	347600	5953
		4	CO	6					384614	385946	378374	384614	381494	385280	3786
	X	1	CO	7	29659	29794	33166	33788					29726.5	33477	3750.5
		2	CO	6					62052	64080	68077	71565	63066	69821	6755
		3	CO	7	189641	191215			186666	187638			187152	190428	3276
		4	CO	5	318717	319822					318717	319822	319270	319270	552.5
		5	CO	5	362868	390876	362868	390876					376872	376872	14004
		6	CO	5					464545	470633	464545	470633	467589	467589	3044
		7	CO	7					524498	525725	525731	528498	525112	527114	2003
		8	CO	5	600379	611162			600379	611162			605770	605770	5391.5
		9	CO	5	699002	701808					699002	701808	700405	700405	1403
	XI	1	CO	5	66016	74369					66016	74369	70192.5	70192.5	4176.5
		2	CO	5	125646	131532					125646	131532	128589	128589	2943
		3	CO	5					230076	257395	230076	257395	243736	243736	13659.5
		4	CO	7					280940	282615	278701	280382	279542	281778	2236
		5	CO	6	385239	386587					384024	385239	384632	385913	1281.5
		6	CCO	9			434608	435279			432503	434608	433556	437738	4182
											434608	435279
											436433	439042
		7	CON	2							595841	614267	605054	617683	12629
											615689	619677
	XII	1	CO	5					228409	234166	228409	234166	231288	231288	2878.5
		2	CO	6			274030	275102	279261	281278			274566	280270	5703.5
		3	CO	7			284802	286805	286805	289985			285804	288395	2591.5
		4	CO	5	432388	443019	432388	443019					437704	437704	5315.5
		5	CO	5	513016	514729			513016	514729			513872	513872	856.5
		6	CO	5			606117	611242			606117	607699	606908	608680	1771.5
		7	CO	7	701655	702194	705181	706102					701924	705642	3717
		8	CON	1			746363	747364					746864	748121	1257.5
							747890	748352
		9	CO	7	827888	830662					824964	827888	826426	829275	2849
		10	CO	7			859342	863009			863009	863682	861176	863346	2170
		11	CO	7	902995	903640			903708	903945			903318	903826	509
		12	CON	2			1007558	1011252					1009405	1.01604e+06	6635.5
							1015218	1016863
	XIII	1	CO	6			24626	27936			13973	23619	18796	26281	7485
		2	CO	7			97865	99705			94560	96820	95690	98785	3095
		3	CO	5	228338	234463			228338	234463			231400	231400	3062.5
		4	CO	5	273255	280374	273255	280374					276814	276814	3559.5
		5	CO	5	440520	442903					440520	442903	441712	441712	1191.5
		6	CO	5			558872	561831	558614	561831			560222	560352	129
		7	CO	5	606932	613145					606932	613145	610038	610038	3106.5
		8	CO	6			704726	704970			704046	704691	704368	704848	479.5
		9	CON	2					856078	857227			856652	860370	3717.5
									857227	863513
	XIV	1	CO	5	51028	104597			51028	104597			77812.5	77812.5	26784.5
		2	CO	7	108576	111027	107048	107719					107384	109802	2418
		3	CO	5	197180	201172					197180	201172	199176	199176	1996
		4	CO	5	263324	294378			263324	294378			278851	278851	15527
		5	CO	5	414672	418257			414672	420618			416464	417645	1180.5
		6	CO	5	459655	463765			459655	463765			461710	461710	2055
		7	CO	7	528630	531494	533277	535358					530062	534318	4255.5
		8	CO	5	607849	610501	607849	610501					609175	609175	1326
		9	CO	5			639155	641774			639155	641774	640464	640464	1309.5
		10	CO	7			709949	710675			710675	713813	710312	712244	1932
	XV	1	CO	5			111280	116699			108932	116699	112816	113990	1174
		2	CON	2					135757	137669			136713	140132	3419
									139346	140918
		3	CO	7	157206	158226			158637	159049			157716	158843	1127
		4	CO	5			216186	218129			216186	218129	217158	217158	971.5
		5	CO	6	312522	315568			315568	318124			314045	316846	2801
		6	CO	7			473005	474058			469458	471355	470406	473532	3125
		7	CON	2							494716	495513	495114	496630	1515
											495513	497746
		8	CO	7	547219	548074			550424	554881			547646	552652	5006
		9	CON	1			678088	679030					678559	680990	2430.5
							679030	682949
		10	CO	5					765128	780465	765128	780465	772796	772796	7668.5
		11	CO	5	835430	840152					835430	840152	837791	837791	2361
	XVI	1	CON	1	85957	86674							86315.5	87967.5	1652
					87509	88426
		2	CON	2					85957	86674			86315.5	87967.5	1652
									87509	88426
		3	CO	5					146332	158225	146332	158225	152278	152278	5946.5
		4	CO	6	216434	216767	212760	213826					213293	216600	3307.5
		5	CO	5	282478	287954	282478	287954					285216	285216	2738
		6	CO	5	455940	460746	455940	460746					458343	458343	2403
		7	CO	5			591355	618570			591355	618570	604962	604962	13607.5
		8	CO	7	681351	682714			678251	679956			679104	682032	2929
		9	CO	6	813131	816528			803574	813131			808352	814830	6477
		10	CO	7	900530	901419					896832	900530	898681	900974	2293.5
30-7	I	1	CO	6	49578	49860					42246	45535	43890.5	49719	5828.5
		2	CO	7			110845	111333			104458	108802	106630	111089	4459
		3	CO	5			128833	135705			128833	135705	132269	132269	3436
		4	CO	5	135705	143812			135705	143812			139758	139758	4053.5
	II	1	CO	5	71404	71618			71404	71618			71511	71511	107
		2	CO	5					84616	85489	84616	85801	85052.5	85208.5	156
		3	CO	7	188724	190398	191081	195158					189561	193120	3558.5
		4	CO	5	252151	265877	252151	265877					259014	259014	6863
		5	CON	1					411214	419942			415578	424037	8459
									420548	427526
		6	CO	6					516325	517739	513582	514070	513826	517032	3206
		7	CON	2					622972	624023			623498	625197	1699.5
									624023	626371
		8	CO	5			742703	745172			742703	745172	743938	743938	1234.5
		9	CO	7			773533	775053			777286	778878	774293	778082	3789
	III	1	CO	5					57845	59913	57845	59913	58879	58879	1034
		2	CO	6	210620	215831			216407	231841			213226	224124	10898.5
	IV	1	CO	5	33241	37025	33241	37025					35133	35133	1892
		2	CON	1					83503	84621			84062	87007.5	2945.5
									86799	87216
		3	CO	6	95514	96765					92353	94126	93239.5	96139.5	2900
		4	CO	7			128450	128608			122618	127681	125150	128529	3379.5
		5	CO	5			195883	200983			195883	200983	198433	198433	2550
		6	CO	5			335512	335944			335512	335944	335728	335728	216
		7	CO	5			624148	628588			624148	628588	626368	626368	2220
		8	CO	5	914050	920613					914050	917134	915592	917332	1739.5
		9	CO	6	945141	946882	942026	942518					942272	946012	3739.5
		10	CO	5					1065071	1143034	1075942	1143034	1.10405e+06	1109488	5435.5
		11	CON	2	1333837	1336931							1335384	1.33802e+06	2637.5
					1337696	1338347
		12	CO	6	1415062	1418072					1418518	1418891	1416567	1.4187e+06	2137.5
		13	CON	2							1458169	1458224	1.4582e+06	1459687	1490.5
											1458992	1460382
	V	1	CO	5	51768	53692			51768	53692			52730	52730	962
		2	CO	7	468373	480030			470779	480030			474202	475404	1203
		3	CO	6	526695	527175					527175	529420	526935	528298	1362.5
		4	CO	6	541955	547603					538318	540335	539326	544779	5452.5
	VI	1	CON	2			155319	157852					156586	158965	2379.5
							158726	159204
		2	CO	6	180526	185398	179586	179961					179774	182962	3188.5
		3	CO	5	212097	226012	212097	226012					219054	219054	6957.5
	VII	1	CO	5	324640	336781			324640	338942			330710	331791	1080.5
		2	CO	7			412662	413718			415584	416948	413190	416266	3076
		3	CO	7			452289	456502			449784	450883	450334	454396	4062
		4	CO	5	699064	730597	699064	730597					714830	714830	15766.5
		5	CO	5					834845	837899	834845	837899	836372	836372	1527
		6	CCO	17			954904	954998					954951	962576	7625
							958506	958946
					961263	963889	961263	963889
		7	CCO	9							982307	991889	987098	998473	11375
											991889	993013
									991889	992929	996609	1000337
		8	CO	6	1008585	1009079	1009079	1012500					1008832	1.01079e+06	1957.5
	VIII	1	CON	1							62660	62692	62676	66164	3488
											64714	67614
		2	CO	5	173252	178613			173252	178613			175932	175932	2680.5
		3	CO	5	186902	193856					186902	193856	190379	190379	3477
		4	CO	5					254320	297074	254320	264170	259245	275697	16452
		5	CO	5					483384	486690	483384	486690	485037	485037	1653
		6	CO	5	514858	518392					514858	518392	516625	516625	1767
	IX	1	CO	6			47904	48801			46799	47904	47351.5	48352.5	1001
		2	CO	7	77835	82526			84126	85881			80180.5	85003.5	4823
		3	CO	5	247953	251545			247953	251545			249749	249749	1796
		4	CO	6	272659	275100	268176	270422					269299	273880	4580.5
		5	CO	6	332527	333331	335540	337936					332929	336738	3809
		6	CO	6	424852	425445			418978	419405			419192	425148	5957
	X	1	CO	6			59289	60165			64994	66116	59727	65555	5828
		2	CO	5	158360	161580	159185	161580					159970	160382	412.5
		3	CO	6			254485	256939	257584	259164			255712	258374	2662
		4	CO	5	362868	390876			362868	390876			376872	376872	14004
		5	CO	6			452907	452985			449383	450049	449716	452946	3230
		6	CO	6	484333	484460			486481	487555			484396	487018	2621.5
		7	CON	2					543184	545018			544101	547324	3222.5
									545240	549407
		8	CO	5					568972	570628	568972	570628	569800	569800	828
		9	CO	5	593054	599320					593054	599320	596187	596187	3133
		10	CON	1					636788	639017			637902	639876	1973
									639302	640449
		11	CO	5			640449	641794			640449	641794	641122	641122	672.5
		12	CO	6			708210	709994			701808	704009	702908	709102	6193.5
	XI	1	BIR	27					15265	23922
		2	CO	5			230076	257395	230076	257395			243736	243736	13659.5
		3	CON	1			304721	305362					305042	310060	5018
							309456	310663
		4	CO	7	367875	371374					371374	375834	369624	373604	3979.5
		5	CO	5	425681	431039	425681	431039					428360	428360	2679
		6	CO	5					578510	580094	578510	580094	579302	579302	792
	XII	1	CO	6					174666	175539	172255	174666	173460	175102	1642
		2	CO	5					221657	226549	221657	226549	224103	224103	2446
		3	CON	1					244982	246304			245643	247154	1510.5
									246998	247309
		4	CON	1			337464	338617					338040	342108	4068
							340994	343223
		5	CO	5	382766	383873	382766	383873					383320	383320	553.5
		6	CO	5					418302	430038	418302	430038	424170	424170	5868
		7	CO	5	447834	490725			447834	490725			469280	469280	21445.5
		8	CO	6	548541	561777					563176	568104	555159	565640	10481
		9	CO	7					611242	612173	613454	614220	611708	613837	2129.5
		10	CO	6	858981	859230			851499	855141			853320	859106	5785.5
		11	CO	6	890066	893936					894668	895376	892001	895022	3021
	XIII	1	CON	1					23619	23817			23718	24334	616
									24123	24545
		2	CO	5			23619	23817			23619	23817	23718	23718	99
		3	CON	2			88299	89559					88929	93819.5	4890.5
							93079	94560
		4	CO	5	168127	176878					168127	176878	172502	172502	4375.5
		5	CO	5					205662	208859	205662	208859	207260	207260	1598.5
		6	CO	5	273255	280374			273255	280374			276814	276814	3559.5
		7	CO	6			406650	411345			411345	411606	408998	411476	2478
		8	CO	5			532059	541703			532059	541703	536881	536881	4822
		9	CON	2	651135	651990							651562	657966	6404
					655935	659998
		10	CO	5			748735	754783			748735	754783	751759	751759	3024
		11	CO	7					813395	815576	816499	817890	814486	817194	2709
	XIV	1	CO	5			34583	44706			34583	44706	39644.5	39644.5	5061.5
		2	CO	7			64182	104597			47673	64182	55927.5	84389.5	28462
		3	CO	5			171916	172808			171916	172808	172362	172362	446
		4	CO	5					297800	299505	297800	299505	298652	298652	852.5
		5	CO	5	481798	489620	481798	489620					485709	485709	3911
		6	CO	6	669716	677639			677639	678134			673678	677886	4209
		7	CO	5			716288	725102	716288	725102			720695	720695	4407
	XV	1	CO	6	40185	40291					35753	40185	37969	40238	2269
		2	CO	6					105667	108932	102747	105229	103988	107300	3311.5
		3	CO	7					144341	145318	141843	143584	142714	144830	2116
		4	CON	1			228277	229934					229106	230967	1861.5
							230778	231156
		5	CO	5					241618	241897	241618	241897	241758	241758	139.5
		6	CON	1			241897	242253					242075	243392	1317
							242474	244310
		7	CO	7	267126	270077					264404	267126	265765	268602	2836.5
		8	CON	2							289716	290460	290088	292543	2455
											291898	293188
		9	CO	5	294166	294541			294166	296463			294354	295314	961
		10	CO	7	483740	485560			481720	482836			482278	484650	2372
		11	CO	5			656555	664450	656555	664450			660502	660502	3947.5
		12	CO	6	737541	738265					736951	737541	737246	737903	657
		13	CO	5	949471	968805					949471	968805	959138	959138	9667
		14	CO	5					997885	1002306	997885	1002306	1.0001e+06	1.0001e+06	2210.5
	XVI	1	CO	5			108912	110046			108912	110046	109479	109479	567
		2	CO	7	127972	132825	132825	140771					130398	136798	6399.5
		3	CO	5	162425	165200					162425	165200	163812	163812	1387.5
		4	CO	5	253879	271041			254961	261124			258042	262460	4417.5
		5	CO	5	453091	460746			455940	460746			456918	458343	1424.5
		6	CO	5			523734	526366			523734	526366	525050	525050	1316
		7	CO	7	639408	646158	646181	647706					642783	646944	4160.5
		8	CCO	20					671410	672845			672128	681151	9023.5
									680622	680951
							674275	675869	680951	681351
		9	CO	7	678251	679547					676134	677701	676918	678899	1981.5
		10	CON	2							745687	746516	746102	749024	2922
											747473	750574
		11	CO	5					921645	926496	921645	926496	924070	924070	2425.5
30-8	I	1	CO	6	37189	37542	34537	35807					35172	37365.5	2193.5
		2	CON	2	67704	67844							67774	72542	4768
					71605	73479
		3	CO	6	104458	108802			110003	110845			106630	110424	3794
		4	CO	5			135705	143669	135705	143669			139687	139687	3982
		5	CON	2							166722	169188	167955	170276	2321
											170005	170547
	II	1	CO	6	28526	35615					23752	28526	26139	32070.5	5931.5
		2	CO	6	69213	71404					74904	79448	70308.5	77176	6867.5
		3	CO	7	200512	201821					204985	205372	201166	205178	4012
		4	CO	7			277899	285653	285653	286749			281776	286201	4425
		5	CON	1							289056	289315	289186	294301	5115.5
											292703	295899
		6	CON	2			292703	295899					294301	297620	3319
							295899	299341
		7	CCO	19	348009	348610					346348	346422	346385	348310	1924.5
					346648	346726
					346726	347005
		8	CON	2							371925	372531	372228	376572	4343.5
											376243	376900
		9	CON	1							433621	435182	434402	438924	4523
											438281	439568
		10	CON	2	435372	437276							436324	437851	1527
					437421	438281
		11	CO	6					489786	492984	485238	489759	487498	491385	3886.5
		12	CON	2			494973	496201					495587	498720	3133.5
							498678	498763
		13	CO	5	723157	725150	723157	725150					724154	724154	996.5
		14	CO	5					727737	740941	727737	739968	733852	734339	486.5
	III	1	CON	2	51107	53879							52493	56774.5	4281.5
					55704	57845
		2	CO	6			158328	161732	148679	161732			155206	160030	4824.5
		3	CO	5	216407	231841					216407	232888	224124	224648	523.5
	IV	1	CCO	10	86463	86799	90246	90964					86631	90605	3974
					90050	90246
					90246	90964
		2	CO	7					131978	136505	132549	136505	134242	134527	285.5
		3	CO	7	157233	158907			159177	162532			158070	160854	2784.5
		4	CON	2	194533	195883							195208	198433	3225
					195883	200983
		5	CO	5			246953	248076	246953	248076			247514	247514	561.5
		6	CO	5	521609	525235					512801	525235	519018	523422	4404
		7	CO	5	624148	628588					624148	628588	626368	626368	2220
		8	CO	6	889108	892648	895029	909432					890878	902230	11352.5
		9	CO	5			1258666	1259877			1258666	1259877	1.25927e+06	1.25927e+06	605.5
		10	CO	5			1432817	1441463	1432817	1443817			1437140	1438317	1177
	V	1	CO	5			51567	53692	51567	56117			52629.5	53842	1212.5
		2	CO	6			231014	231708	225862	228091			226976	231361	4384.5
		3	CON	1			255681	256363					256022	259083	3061
							256986	261180
		4	CO	5	535414	536918			535414	535566			535490	536166	676
	VI	1	CO	7	60205	64236			58157	66414			62220.5	62285.5	65
		2	CO	5					73019	79744	73019	76942	74980.5	76381.5	1401
		3	CO	6			172885	173480	174931	175502			173182	175216	2034
		4	CO	5	208407	212097					208407	226591	210252	217499	7247
		5	CO	5			239428	245480	239428	246868			242454	243148	694
	VII	1	CO	6	97403	98726	98726	99295					98064.5	99010.5	946
		2	CO	7	252035	253842			254415	257063			252938	255739	2800.5
		3	CO	5			380419	383564	380419	388306			381992	384362	2371
		4	CON	2	431109	435271							433190	438038	4847.5
					437350	438725
		5	CON	1			431109	435271					433190	438038	4847.5
							437350	438725
		6	CCO	17							580170	584908	582539	588840	6301
											584908	585672
									585672	592008	585672	598820
		7	CO	5	699064	730597			699064	730597			714830	714830	15766.5
		8	CO	5			823402	833211	823402	833211			828306	828306	4904.5
		9	CO	5	996609	1000337					994978	1002926	998473	998952	479
		10	CO	6	1012500	1015595					1010853	1012500	1.01168e+06	1.01405e+06	2371
	VIII	1	CO	7	26934	28348	19020	26163					22591.5	27641	5049.5
		2	CO	5	231822	253188	228104	253188					240646	242505	1859
		3	CO	6	417509	419440	422983	426296					418474	424640	6165
		4	CON	2			487802	492456					490129	492964	2835.5
							492456	493473
		5	CO	5	510376	514858					509220	514858	512039	512617	578
	IX	1	CO	6	258357	259688	252337	256630					254484	259022	4539
		2	CO	7	268270	270902	259781	268163					263972	269586	5614
		3	CON	2			408230	409586					408908	411448	2540
							410827	412069
	X	1	CO	6	112053	112774					108703	110841	109772	112414	2641.5
		2	CON	1							143010	144725	143868	145623	1755.5
											144943	146303
		3	CO	5			212454	213624	212454	213624			213039	213039	585
		4	CO	6	254485	257427	258124	259164					255956	258644	2688
		5	CON	1							306935	307352	307144	308407	1263.5
											307352	309462
		6	CON	2					311609	312386			311998	316595	4597.5
									315219	317971
		7	CO	6					410932	412811	416427	418689	411872	417558	5686.5
		8	CO	5			502841	508494	500277	508494			504386	505668	1282
	XI	1	CO	7	162576	165242	165242	167711					163909	166476	2567.5
		2	CO	6	190430	190736			195814	200432			190583	198123	7540
		3	CO	5	229891	257395			225544	257395			241470	243643	2173.5
		4	CO	7	306735	307099	306408	306735					306572	306917	345.5
		5	CON	2			363585	364015					363800	365611	1811
							365012	366210
		6	CO	7					476762	477965	478671	483208	477364	480940	3576
		7	CO	6	519015	521830	517490	518951					518220	520422	2202
		8	CO	5					560699	565426	563020	571455	563062	567238	4175
		9	CO	6	595907	614267	614267	618886					605087	616576	11489.5
	XII	1	CO	5	121479	127959	121479	127959					124719	124719	3240
		2	CO	7	155968	161231	161231	165456					158600	163344	4744
		3	CO	7					250968	253263	255725	257305	252116	256515	4399.5
		4	CO	5	403077	407394					403077	407394	405236	405236	2158.5
		5	CO	5	563176	568104			563176	569529			565640	566352	712.5
		6	CO	7	603355	606117			590497	602966			596732	604736	8004.5
		7	CO	7	683011	683395					683452	684061	683203	683756	553.5
		8	CON	1			728717	730675					729696	730838	1142.5
							730675	731002
		9	CO	7			761385	762208	762208	763139			761796	762674	877
		10	CO	5	824964	827888			824964	830662			826426	827813	1387
		11	CO	6			898548	899569			900268	900800	899058	900534	1475.5
		12	CO	5			952240	956111	952240	956111			954176	954176	1935.5
	XIII	1	CO	5					42124	46244	42124	46244	44184	44184	2060
		2	CO	6	54652	55080			46244	60949			53596.5	54866	1269.5
		3	CO	5	64742	74620					60949	74620	67784.5	69681	1896.5
		4	CO	7					295330	296414	296414	303742	295872	300078	4206
		5	CO	5	347573	349975	347573	349783					348678	348774	96
		6	CO	6	458451	459741	459741	459982					459096	459862	765.5
		7	CO	6	480588	481521	474925	479133					477029	481054	4025.5
		8	CO	7					494786	496627	492346	494786	493566	495706	2140.5
		9	CCO	18			498610	501108					499859	502982	3123.5
							502691	502951
					498610	501108	502951	503014
		10	CO	7			677148	678487	673790	676870			675330	677818	2487.5
		11	CO	7			740805	741194			744218	744986	741000	744602	3602.5
		12	CO	7					851956	853804	848630	849523	849076	852880	3803.5
	XIV	1	CO	7	47728	51028	44706	47673					46189.5	49378	3188.5
		2	CO	5			64182	104597			44706	104597	74651.5	84389.5	9738
		3	CO	6			124142	125325	121498	122578			122038	124734	2695.5
		4	CO	6	139570	140434					135520	135938	135729	140002	4273
		5	CON	2			250493	255204					252848	256074	3225.5
							255319	256829
		6	CON	2			392053	392549					392301	395526	3225
							395328	395724
		7	CO	5	438523	441361					438523	441361	439942	439942	1419
		8	CON	1	490256	491096							490676	491804	1128
					491244	492364
		9	CON	1	704776	705217							704996	706638	1641.5
					705521	707755
	XV	1	CO	7			80436	87066			77684	80396	79040	83751	4711
		2	CO	7	135757	137669					139346	141843	136713	140594	3881.5
		3	CON	2					201039	202116			201578	203086	1508
									202627	203544
		4	CO	5	216186	218129	216186	218129					217158	217158	971.5
		5	CON	2			240225	241176					240700	243392	2691.5
							242474	244310
		6	CO	7			270077	272010			264404	270077	267240	271044	3803
		7	CO	5	288906	289639					288906	290460	289272	289683	410.5
		8	CO	5			359865	362145	359865	362145			361005	361005	1140
		9	CON	2			477066	481720					479393	484526	5132.5
							483740	485311
		10	CON	1					489727	490242			489984	494435	4450.5
									491799	497071
		11	CO	6	601899	602566			606291	607605			602232	606948	4715.5
		12	CO	5	656555	664450			656555	664450			660502	660502	3947.5
		13	CON	2			721908	723519					722714	724248	1534.5
							723519	724977
		14	CO	5	755410	759202			755410	761309			757306	758360	1053.5
		15	CO	5					896359	898991	897579	898991	897675	898285	610
		16	CO	5			1024031	1031110	1023392	1031110			1027251	1.02757e+06	319.5
	XVI	1	CO	6	81987	84933	80998	81926					81462	83460	1998
		2	CON	2							165200	171020	168110	177514	9403.5
											172113	182914
		3	CO	7	311429	313215			308899	313344			311122	312322	1200.5
		4	CO	7	359581	359834			361821	368120			359708	364970	5263
		5	CO	7			453432	454229			455460	462476	453830	458968	5137.5
		6	CO	5	523734	526366					523734	526366	525050	525050	1316
		7	CO	5	726466	737347					726466	737347	731906	731906	5440.5
		8	CO	5	755804	792444			755180	792444			773812	774124	312
		9	CO	7	836040	836993	836993	840743					836516	838868	2351.5
30-9	I	1	CON	2					28705	31007			29856	32168.5	2312.5
									31007	33330
		2	CON	1	42246	45535							43890.5	50116.5	6226
					49860	50373
		3	CO	5	64268	67109	64268	67109					65688.5	65688.5	1420.5
		4	CO	7	77141	77873			71605	73479			72542	77507	4965
		5	CO	7	103888	104031	104458	108802					103960	106630	2670.5
		6	CON	1			176369	177652					177010	177914	903
							177712	178115
	II	1	CON	2			23752	28526					26139	32070.5	5931.5
							28526	35615
		2	CON	2					35615	36373			35994	38308.5	2314.5
									36373	40244
		3	CO	7					66987	68229	63128	63843	63485.5	67608	4122.5
		4	CON	2			74904	79448					77176	80612	3436
							79821	81403
		5	CON	1	102421	116691							109556	120833	11277
					120575	121091
		6	CO	5			155125	163990	155125	163990			159558	159558	4432.5
		7	CCO	14	186905	188724			188724	190398			187814	193120	5305
									190398	191040
									191081	195158
		8	CON	1			188724	190398					189561	193120	3558.5
							191081	195158
		9	CO	6	245062	246161	248647	249558					245612	249102	3491
		10	CO	6	252151	259220					246161	246949	246555	255686	9130.5
		11	CO	5	311594	315642			311594	315642			313618	313618	2024
		12	CON	2			390443	390658					390550	393176	2625.5
							391438	394914
		13	CCO	17					433213	433621			433417	440916	7498.5
									435372	437276
									440330	441501	440330	441501
		14	CO	7			502608	506323	501558	502039			501798	504466	2667
		15	CON	2							547118	548406	547762	551452	3689.5
											550888	552015
		16	CON	1			601233	601854					601544	607994	6451
							607687	608302
		17	CON	2							603847	604065	603956	604484	528.5
											604189	604780
		18	CO	6	665438	666690			654010	659958			656984	666064	9080
		19	CO	5	729529	739968	729529	739968					734748	734748	5219.5
		20	CON	2			742703	745172					743938	745474	1536
							745172	745775
		21	CCO	18	778878	785835							782356	792372	10015.5
					786417	787164
					787164	797580					778878	785835
		22	BIR	27			797580	798763
	III	1	CON	1	64292	67656							65974	73482.5	7508.5
					72774	74191
		2	CCO	12			64292	67656			72774	74191	65974	75049.5	9075.5
							68412	68840
							74565	75534
		3	CON	2			152531	158328					155430	160030	4600.5
							158328	161732
		4	CO	5					167707	175342	167707	175342	171524	171524	3817.5
		5	CO	5			216407	231841	216407	231841			224124	224124	7717
		6	CON	1			242234	245615					243924	248408	4483
							246739	250076
		7	CO	6			273351	287598	269360	273351			271356	280474	9119
		8	CO	6	299659	299831					294055	296639	295347	299745	4398
	IV	1	CO	5	87301	88290			87301	88290			87795.5	87795.5	494.5
		2	CON	1			95851	96765					96308	103404	7095.5
							103340	103467
		3	CO	7	150827	150998	141910	143642					142776	150912	8136.5
		4	CON	2							157233	158907	158070	160496	2426
											159177	161815
		5	CON	1	203784	204066							203925	207245	3320
					205517	208973
		6	CCO	9			205517	208973	203784	204066			203925	220414	16488.5
									205517	208973
									219328	221499
		7	CO	5			263761	264185			263761	264185	263973	263973	212
		8	CO	5	367430	371446			367430	371446			369438	369438	2008
		9	CCO	11			361699	367430			372659	372840	364564	372750	8185
							367430	371446
							371446	371996
		10	CON	1					392443	394082			393262	398789	5526.5
									395858	401720
		11	CON	2	509085	509172							509128	509282	153.5
					509172	509392
		12	CO	7			507960	509085			526934	540214	508522	533574	25051.5
		13	CON	2			585541	586807					586174	588962	2787.5
							588496	589427
		14	CO	5			615099	618459	615099	618459			616779	616779	1680
		15	CON	2			628829	629580					629204	631110	1905
							629580	632639
		16	CO	7	675819	679246					673003	673841	673422	677532	4110.5
		17	CCO	21					744424	746542			745483	748846	3363.5
									746542	747021
					747021	747660			747660	750033
		18	CO	5	768023	770338			768023	770338			769180	769180	1157.5
		19	CO	7			827567	831783			835077	838635	829675	836856	7181
		20	CO	6					857606	866422	866422	889108	862014	877765	15751
		21	CON	2							1007582	1009142	1008362	1013006	4644
											1012642	1013370
		22	CO	6	1036164	1037190					1028494	1036052	1032273	1036677	4404
		23	CO	5	1075942	1143034					1075942	1143034	1109488	1109488	33546
		24	CO	6			1270982	1271739	1275050	1275710			1.27136e+06	1275380	4019.5
		25	CO	6	1279018	1282224					1278598	1279018	1278808	1280621	1813
		26	CO	5	1343222	1344021					1343222	1344021	1.34362e+06	1.34362e+06	399.5
		27	CO	5	1453193	1455188			1453193	1455188			1.45419e+06	1.45419e+06	997.5
		28	CO	6			1498545	1500032			1495494	1498545	1.49702e+06	1.49929e+06	2269
	V	1	CO	7			78080	80069			80291	81264	79074.5	80777.5	1703
		2	CO	6			124190	124505			133066	134472	124348	133769	9421.5
		3	CON	1			157756	158692					158224	160702	2478
							159409	161995
		4	CO	6			209411	209836			207286	207955	207620	209624	2003
		5	CON	1							221483	223605	222544	227470	4925.5
											226848	228091
		6	CO	5	278498	291700			278498	291700			285099	285099	6601
		7	CO	7	319259	324106	324106	331961					321682	328034	6351
		8	CCO	18					338253	339026	340276	345026	338640	342651	4011.5
											338253	339026
											339539	340276
		9	CON	1					372726	373720			373223	376088	2864.5
									375001	377174
		10	CCON	3			456488	457924					457206	469576	12370
							460638	462597
							464372	467539
							468373	470779
		11	CON	2							460638	462597	461618	465956	4338
											464372	467539
		12	CO	6	476792	480030			481251	483985			478411	482618	4207
		13	CON	1	517570	521540							519555	525906	6351.5
					525738	526075
		14	CON	2							521540	522116	521828	522891	1063
											522116	523666
		15	CON	1	541955	547603							544779	550988	6208.5
					550727	551248
		16	CO	5			541955	547603			541955	547603	544779	544779	2824
	VI	1	CO	6			51591	53067	53067	58157			52329	55612	3283
		2	CO	5			76942	78916			76942	78916	77929	77929	987
		3	CON	2					98365	98606			98485.5	98645	159.5
									98639	98651
		4	CO	7	178629	179586	180526	185398					179108	182962	3854.5
		5	CON	1							194517	196890	195704	197134	1430.5
											196890	197378
		6	CO	7	226905	228484					212097	226012	219054	227694	8640
		7	CO	5	246868	250693					246868	250693	248780	248780	1912.5
	VII	1	BIR	26			24513	26287
		2	CCON	3							73278	75248	74263	81187.5	6924.5
											80109	80630
											80109	80630
											81081	81294
		3	CO	6	102947	105720					110075	111695	104334	110885	6551.5
		4	CON	1					123323	123561			123442	124048	605.5
									123561	124534
		5	CON	1					162937	164575			163756	165646	1889.5
									165517	165774
		6	CON	1					224976	225543			225260	228728	3469
									225752	231705
		7	CO	6	231705	233805					225752	231705	228728	232755	4026.5
		8	CON	2	296161	306332							301246	308267	7020.5
					306332	310202
		9	CON	2			396164	406687					401426	409289	7863.5
							408933	409645
		10	CO	7	407835	408933			396164	406687			401426	408384	6958.5
		11	CON	1							450883	452289	451586	453552	1966
											452289	454815
		12	CO	5	575146	579112	575146	579112					577129	577129	1983
		13	CON	1							582792	584908	583850	585288	1437.5
											584908	585667
		14	CON	1							604112	610458	607285	613106	5820.5
											610458	615753
		15	CO	7					640424	640778	634949	640424	637686	640601	2914.5
		16	CO	5	737182	747266	737182	747266					742224	742224	5042
		17	CON	1	919524	921999							920762	922318	1557
					922012	922625
		18	CCO	19	1009079	1010853					1028478	1030787	1009966	1.02963e+06	19666.5
											1019603	1021057
											1025702	1027272
		19	CON	2			1010853	1012500					1.01168e+06	1013578	1901.5
							1012500	1014656
		20	CO	7			1060123	1060441			1057745	1059064	1.0584e+06	1060282	1877.5
	VIII	1	CON	1			15434	16312					15873	16709	836
							16312	17106
		2	CON	2	19020	26163							22591.5	26548.5	3957
					26163	26934
		3	CCO	14	46206	47145	47145	48285					46675.5	52065.5	5390
							49072	50240
							50240	53891
		4	CON	2			58719	59561					59140	59731.5	591.5
							59561	59902
		5	CO	7	72089	73501	77201	82207					72795	79704	6909
		6	CO	7					117919	120428	120428	139939	119174	130184	11010
		7	CON	2	184828	185461							185144	190379	5234.5
					186902	193856
		8	CO	5	231822	253188					231822	253188	242505	242505	10683
		9	CO	6			324761	328262			322573	324737	323655	326512	2856.5
		10	CON	2					354738	355724			355231	361840	6609
									361467	362213
		11	CON	1	419608	422983							421296	424640	3344
					422983	426296
		12	CON	2			453222	453514					453368	454056	688.5
							453965	454148
		13	CO	5					483384	486690	483384	486690	485037	485037	1653
	IX	1	CO	5			122608	129791			122608	129791	126200	126200	3591.5
		2	CCO	9	159290	161723			156836	158261			157548	163126	5578
									159290	161723
									162251	164002
		3	CON	1							198058	199563	198810	208152	9341.5
											205177	211127
		4	CON	2	259911	268163							264037	269346	5309
					268270	270422
		5	CON	1							259911	268163	264037	269346	5309
											268270	270422
		6	CO	7			268270	270422	259911	268163			264037	269346	5309
		7	CO	5			286112	291201	286112	291201			288656	288656	2544.5
		8	CO	6	326655	328199			335540	337890			327427	336715	9288
		9	CO	6	427584	427847	427011	427584					427298	427716	418
	X	1	CO	6	54978	56599			64080	64503			55788.5	64291.5	8503
		2	CO	7			125280	127664	138397	139120			126472	138758	12286.5
		3	CON	1	222050	225504							223777	228452	4675
					228181	228723
		4	CON	1	254485	256939							255712	257506	1793.5
					257427	257584
		5	CCO	9			276435	277727	273954	276435			275194	279780	4585.5
									276435	277727
									278497	281063
		6	CON	2					335770	337165			336468	340772	4305
									340141	341404
		7	CON	1	352286	352824							352555	359506	6950.5
					358107	360904
		8	CO	6			355583	357535			352286	352824	352555	356559	4004
		9	CON	2			362868	390876					376872	395792	18920.5
							395334	396251
		10	CON	2					453507	456761			455134	467589	12455
									464545	470633
		11	CO	7			464374	464545			462693	464232	463462	464460	997
		12	CON	2							570676	571229	570952	576482	5530
											574759	578206
		13	CO	5	662750	679082					662750	679082	670916	670916	8166
	XI	1	CON	1							85830	87504	86667	88439.5	1772.5
											87823	89056
		2	CON	2	85830	87504							86667	95579.5	8912.5
					94614	96545
		3	CON	2			114711	117632					116172	121818	5646
							121099	122536
		4	CO	6	117632	119303					119303	120790	118468	120046	1579
		5	CON	1					162576	165242			163909	166302	2392.5
									165356	167247
		6	CON	2					165356	167247			166302	167509	1207.5
									167247	167771
		7	CON	2			202265	203756					203010	208456	5446
							207149	209764
		8	CON	2							218657	219701	219179	223865	4686
											222186	225544
		9	CO	5	227973	229839	227973	229839					228906	228906	933
		10	CON	1			425681	431039					428360	435856	7496
							435279	436433
		11	CO	5	523522	527412	523522	527412					525467	525467	1945
		12	CO	7	534897	538280					538280	544003	536588	541142	4553
		13	CO	6	595907	614267					585802	595841	590822	605087	14265.5
		14	CON	2							615689	618886	617288	619751	2463.5
											619677	619825
	XII	1	CO	5	104666	110780			104666	110780			107723	107723	3057
		2	CO	6	221657	226427			221281	221381			221331	224042	2711
		3	CON	1							228409	234166	231288	236413	5125.5
											236226	236600
		4	CON	1					313519	321073			317296	327390	10093.5
									323559	331220
		5	CO	6			337464	338617	340994	342522			338040	341758	3717.5
		6	CO	5					419809	430038	419809	430038	424924	424924	5114.5
		7	CO	7	447834	490725	446641	447537					447089	469280	22190.5
		8	CO	5	509332	510992	509332	510992					510162	510162	830
		9	CO	5	548541	552864			548541	552864			550702	550702	2161.5
		10	CO	7			642140	645790			649852	657850	643965	653851	9886
		11	CON	2					665741	677689			671715	678410	6695
									678185	678635
		12	CO	7	690756	691595	692864	693746					691176	693305	2129.5
		13	CON	2	788961	789603							789282	789946	664
					789603	790289
		14	CON	2					824964	827888			826426	828680	2254.5
									827888	829473
		15	CO	6					868263	870620	871491	872951	869442	872221	2779.5
		16	CO	7					890066	893936	900268	900800	892001	900534	8533
		17	CON	2	917679	918499							918089	923031	4942
					922505	923557
		18	CON	1			951196	952240					951718	953054	1336
							952240	953868
		19	CO	7			956111	957646	960122	960212			956878	960167	3288.5
		20	CON	2			1022554	1024236					1023395	1.02498e+06	1581.5
							1024236	1025717
		21	CO	6	1031501	1031999			1032091	1032826			1031750	1.03246e+06	708.5
	XIII	1	CO	7	31142	35226			27936	29767			28851.5	33184	4332.5
		2	CO	7					46244	51899	42124	46062	44093	49071.5	4978.5
		3	CO	5	64742	74620					64742	74620	69681	69681	4939
		4	CO	7			100539	101457	94886	96820			95853	100998	5145
		5	CO	5					215982	218870	215982	218870	217426	217426	1444
		6	CON	1			385167	386145					385656	388289	2633
							387560	389018
		7	CON	2	425692	427016							426354	441746	15392
					440589	442903
		8	CCO	9							427016	430834	428925	441746	12821
											437414	440520
							437414	440520			440589	442903
		9	CO	7			561831	562612			557372	558614	557993	562222	4228.5
		10	CO	7					674820	676413	678861	680450	675616	679656	4039
		11	CO	5					748735	750214	748735	750214	749474	749474	739.5
		12	CO	7	836453	837894	826765	827981					827373	837174	9800.5
		13	CO	5	857507	861847	857507	863513					859677	860510	833
	XIV	1	CO	5	47728	104597					47728	104597	76162.5	76162.5	28434.5
		2	CO	5	153699	165494			153699	163887			158793	159596	803.5
		3	CON	1							250493	255204	252848	256074	3225.5
											255319	256829
		4	CON	2					332603	334955			333779	335532	1752.5
									335366	335697
		5	CON	1	345652	347698							346675	354498	7823.5
					353776	355221
		6	CO	7			392549	392810			391225	391580	391402	392680	1277
		7	CO	5	441361	448089			441361	446667			444014	444725	711
		8	CON	2	463982	465177							464580	467422	2842.5
					465177	469667
		9	CON	2	511827	512389							512108	512810	702.5
					512389	513232
		10	CO	7	636553	639015	634326	635720					635023	637784	2761
		11	CON	1					646943	647114			647028	652676	5647
									652029	653322
		12	CO	6					689973	698743	682196	688562	685379	694358	8979
		13	CON	1	695942	698743							697342	700226	2884
					698774	701679
		14	CO	5	713981	718587	713981	718587					716284	716284	2303
	XV	1	CON	1					77684	80396			79040	83620	4580
									80436	86804
		2	CON	1					189602	196650			193126	207522	14396
									206957	208087
		3	CO	6			216186	218129			218129	221061	217158	219595	2437.5
		4	CON	1			240225	241176					240700	247678	6978
							247448	247909
		5	CO	7			438251	440736			446473	448742	439494	447608	8114
		6	CON	2	445637	446440							446038	447608	1569
					446473	448742
		7	CON	1					446473	448742			447608	450712	3104.5
									450290	451134
		8	CO	6			468728	469458	477066	481720			469093	479393	10300
		9	CON	1							471355	472657	472006	474580	2574.5
											474058	475103
		10	CO	7			630070	630675	634939	635885			630372	635412	5039.5
		11	CO	5			645033	656555	645033	656555			650794	650794	5761
		12	CO	5	713981	718587	713981	718587					716284	716284	2303
		13	CON	1	747113	747653							747383	748353	970
					748037	748669
		14	CO	5					828882	830729	828882	830729	829806	829806	923.5
		15	CON	2			1014379	1018892					1.01664e+06	1.02107e+06	4437
							1019448	1022697
	XVI	1	CO	5	69724	72580	69724	72580					71152	71152	1428
		2	CO	5	182930	205896	182930	205896					194413	194413	11483
		3	CON	1	212760	213826							213293	216986	3693
					216767	217205
		4	CON	2					227389	227967			227678	228308	629.5
									227967	228648
		5	CON	1	282478	287954							285216	292884	7668.5
					287954	297815
		6	CCO	8			353933	358522			353933	359544	356738	365952	9213.5
							360712	361621
							363784	368120
		7	CO	5			499374	501309			499374	506044	500342	502709	2367.5
		8	CO	7	583728	584073	618570	624223					583900	621396	37496
		9	CO	5					584330	591355	584330	591355	587842	587842	3512.5
		10	CON	2	635100	637439							636270	641980	5711
					639408	644553
		11	CCO	18	706828	718210			719904	720547			712519	720226	7706.5
									706828	718210
									718210	719775
		12	CON	1	726466	737204							731835	738536	6700.5
					737347	739724
		13	CO	6	825520	826394			816528	824722			820625	825957	5332
		14	CON	2							876837	877443	877140	878610	1469.5
											877443	879776
		15	CON	1					876002	876837			876420	878306	1887
									876837	879776
		16	CON	1					896838	900530			898684	904330	5645.5
									901548	907111
30-10	I	1	CO	6					62715	63014	60376	62715	61545.5	62864.5	1319
		2	CCO	9	67109	67704					71605	73479	67406.5	73493.5	6087
					71605	73479
					73479	73508
		3	CO	5	166722	169188					166722	169188	167955	167955	1233
		4	CO	5	189010	192178					189010	192178	190594	190594	1584
	II	1	CO	6			48641	50567			45063	47046	46054.5	49604	3549.5
		2	CCO	9			248647	249558					249102	255399	6296.5
							249558	250304
							252151	258647	249558	250304
		3	CO	5			364404	365105	364404	365105			364754	364754	350.5
		4	CO	7	455097	456643			450919	452926			451922	455870	3947.5
		5	CON	2					462539	462861			462700	467688	4988
									466829	468547
		6	CON	2					565549	565693			565621	566114	492.5
									565693	566534
		7	CO	5	654010	659958			654010	659958			656984	656984	2974
		8	CO	6			703762	704659	705540	714076			704210	709808	5597.5
		9	CCO	18					768199	769286			768742	774293	5550.5
									769886	771821
									773533	775053	768199	769286
	III	1	CO	5			60451	64292	60451	64292			62371.5	62371.5	1920.5
		2	CON	2							161732	163793	162762	164405	1642.5
											163793	165017
		3	CON	2					163793	165017			164405	166362	1957
									165017	167707
		4	CO	5			251992	257527	251992	257527			254760	254760	2767.5
	IV	1	CO	6	46597	48338			46079	46168			46123.5	47467.5	1344
		2	CON	2	128902	130506							129704	130612	908
					130506	130718
		3	CON	1					128902	130506			129704	134527	4823
									132549	136505
		4	CO	6	295145	296051			296051	296515			295598	296283	685
		5	CO	5	311590	317781			311590	317781			314686	314686	3095.5
		6	CO	5			509716	509817			509817	512801	509766	511309	1542.5
		7	CO	7	526934	543525	521609	525235					523422	535230	11807.5
		8	CO	5					766033	766674	766033	766674	766354	766354	320.5
		9	CON	2			827567	831783					829675	836856	7181
							835077	838635
		10	CO	5			852302	857606			852302	857606	854954	854954	2652
		11	CON	1			920613	928099					924356	929290	4933.5
							928737	929842
		12	CO	5			1036164	1037190	1036164	1037190			1036677	1036677	513
		13	CO	7					1265332	1267763	1269689	1270982	1.26655e+06	1.27034e+06	3788
		14	CO	6	1341972	1342414			1336931	1337173			1337052	1342193	5141
		15	CO	5	1379869	1391336					1379869	1391336	1.3856e+06	1.3856e+06	5733.5
		16	CO	7	1418918	1419959	1419959	1421203					1.41944e+06	1420581	1142.5
	V	1	CO	7			31251	32231			30652	31251	30951.5	31741	789.5
		2	CO	5	192712	197480					192712	197480	195096	195096	2384
		3	CO	5	224263	225481					224263	225481	224872	224872	609
		4	CO	7			308694	310861	310861	317202			309778	314032	4254
		5	CO	7			491894	492146	490935	491894			491414	492020	605.5
	VI	1	CCO	11	44760	46860					41830	42334	42082	45810	3728
											42334	42762
											42980	43157
		2	CO	5			53067	58157			53067	58157	55612	55612	2545
		3	CO	5			106078	107720			106078	107720	106899	106899	821
		4	CO	6	226012	226591					228484	229496	226302	228990	2688.5
	VII	1	CO	7			197983	199684	196942	197807			197374	198834	1459
		2	CON	1	396086	396104							396095	401426	5330.5
					396164	406687
		3	CON	5			579112	580170					579641	595414	15773
							592008	598820
		4	CO	6			598820	604112			579112	580170	579641	601466	21825
		5	CO	5	699064	730597	699064	730597					714830	714830	15766.5
		6	CO	6					842199	846522	846522	851055	844360	848788	4428
		7	CON	1			854772	857869					856320	859940	3620
							859411	860470
		8	CON	1			948135	948576					948356	954125	5769.5
							953559	954691
		9	CON	2	951688	953306							952497	953998	1501.5
					953306	954691
		10	CO	7	1012500	1014656			1009079	1010853			1009966	1013578	3612
	VIII	1	CO	7	50240	53891			47145	48285			47715	52065.5	4350.5
		2	CO	5	120428	139939			120428	139939			130184	130184	9755.5
		3	CO	6			328262	330267			324761	328262	326512	329264	2753
		4	CON	2			448823	449265					449044	452052	3007.5
							451160	452943
	IX	1	CO	6	29688	30905			35882	36568			30296.5	36225	5928.5
		2	CO	5	51744	57746			51744	57746			54745	54745	3001
		3	CO	5			175736	177955	175736	176264			176000	176846	845.5
		4	CO	5	252337	256630	252337	256630					254484	254484	2146.5
		5	CON	2			259911	268163					264037	271960	7922.5
							271260	272659
		6	CO	6	291201	293193			286112	291201			288656	292197	3540.5
		7	CO	7	376849	378374			373713	373956			373834	377612	3777
	X	1	CO	5	57132	57722			57132	57722			57427	57427	295
		2	CO	6	97438	98133	96180	96888					96534	97785.5	1251.5
		3	CO	7	196619	206686	191565	194392					192978	201652	8674
		4	CO	6			266552	267504			271100	272173	267028	271636	4608.5
		5	CON	1	360904	362868							361886	376872	14986
					362868	390876
		6	CON	2					358107	362868			360488	376872	16384.5
									362868	390876
		7	CO	5			464545	470633			464545	470633	467589	467589	3044
		8	CO	6					633860	639017	640449	641761	636438	641105	4666.5
		9	CO	6			699002	701808	706116	706992			700405	706554	6149
		10	CON	2							701808	704009	702908	706554	3645.5
											706116	706992
	XI	1	CO	5			66016	73992	66016	73992			70004	70004	3988
		2	CO	5			222186	225544	222186	225544			223865	223865	1679
		3	CON	2			399947	401732					400840	403853	3013.5
							403379	404327
		4	CO	7			527412	529525	523522	527412			525467	528468	3001.5
		5	CON	1							523522	527412	525467	528468	3001.5
											527412	529525
		6	CO	7			595907	614267	615689	618886			605087	617288	12200.5
	XII	1	CON	2							33099	35225	34162	36668.5	2506.5
											35225	38112
		2	CO	7					44813	46632	48822	51939	45722.5	50380.5	4658
		3	CO	5	104666	110780			104666	110780			107723	107723	3057
		4	CO	5			155968	161231	155968	161231			158600	158600	2631.5
		5	CO	5			345398	352604	345398	352604			349001	349001	3603
		6	CO	7			538583	539694	536868	538582			537725	539138	1413.5
		7	CO	5			665742	677689	665742	677689			671716	671716	5973.5
		8	CO	7			728019	730675	723729	725568			724648	729347	4698.5
		9	CON	2					743194	743753			743474	744804	1331
									744198	745411
		10	CON	1			824964	827888					826426	828680	2254.5
							827888	829473
		11	CON	2	836470	839641							838056	839956	1901
					839709	840204
		12	CON	1							902995	903640	903318	904316	998
											903945	904686
		13	CO	6	961180	962149	962667	963912					961664	963290	1625
	XIII	1	CO	5					13973	23619	13973	23619	18796	18796	4823
		2	CO	7					96820	97616	97693	99664	97218	98678.5	1460.5
		3	CCO	9			166352	168072	165206	166352			165779	172794	7015
									166352	168072
									168710	176878
		4	CO	6	344030	344723					340893	342266	341580	344376	2797
		5	CO	6	386412	387015					387560	389018	386714	388289	1575.5
		6	CCO	22	392559	394839							393699	401670	7970.5
					394839	396581
					400894	401419			401419	401920
		7	CO	5			406650	410647			406650	410647	408648	408648	1998.5
		8	CO	6			572089	574299			574299	577755	573194	576027	2833
		9	CO	6					670485	672408	665714	667443	666578	671446	4868
		10	CO	7	820103	822318					816499	817890	817194	821210	4016
		11	CO	7	857507	861848			863513	870061			859678	866787	7109.5
	XIV	1	CO	5	64182	104597			64182	104597			84389.5	84389.5	20207.5
		2	CO	5			268741	294378			268741	294378	281560	281560	12818.5
		3	CON	2	481798	489620							485709	490676	4967
					490256	491096
		4	CO	5	657600	665087					657600	665087	661344	661344	3743.5
	XV	1	CON	2					53728	54756			54242	55731.5	1489.5
									55407	56056
		2	CO	6			123692	125586	117140	123692			120416	124639	4223
		3	CON	1	166311	168291							167301	172134	4832.5
					171200	173067
		4	CON	1	215852	216026							215939	219595	3656
					218129	221061
		5	CO	6	277279	277455					267126	270077	268602	277367	8765.5
		6	CO	5	448742	449094					448742	449094	448918	448918	176
		7	CON	1					490317	490871			490594	494040	3446.5
									493365	494716
		8	CON	1	721908	723519							722714	724248	1534.5
					723519	724977
		9	CO	7	792022	798194					799316	802173	795108	800744	5636.5
		10	CON	2	903921	904053							903987	906114	2127
					905734	906494
		11	CO	5			949471	958063			949471	958063	953767	953767	4296
		12	CO	5			981274	993099			981274	993099	987186	987186	5912.5
	XVI	1	CO	6	65709	66515	65172	65481					65326.5	66112	785.5
		2	CO	6			132825	138381			128709	132825	130767	135603	4836
		3	CO	6	211262	212760					215113	215712	212011	215412	3401.5
		4	CO	7	333377	334194					339136	341265	333786	340200	6415
		5	CON	2	473376	475126							474251	476230	1979
					475342	477118
		6	CO	5			591355	618570	591355	618570			604962	604962	13607.5
		7	CO	7					653060	654305	639408	646158	642783	653682	10899.5
		8	CO	5			755804	792444			755804	792444	774124	774124	18320
		9	CO	5			863356	864327			863356	864327	863842	863842	485.5
		10	CO	6	911222	912157			912806	918183			911690	915494	3805
30-11	I	1	CON	2			56340	56860					56600	58794	2194
							57842	59746
		2	CO	6	59746	60376			57842	59746			58794	60061	1267
		3	CO	5			94756	95158			94756	95158	94957	94957	201
	II	1	CO	5	102421	116691	102421	116691					109556	109556	7135
		2	CON	2					144648	145476			145062	147700	2638.5
									146982	148419
		3	CON	2	169579	172955							171267	173404	2137.5
					172955	173854
		4	CO	7					209641	216533	203473	204985	204229	213087	8858
		5	CO	6	354737	356384			356384	359101			355560	357742	2182
		6	CO	6			450919	452926			457799	458551	451922	458175	6252.5
		7	CON	2					453699	453930			453814	457430	3616
									457196	457665
		8	CO	6					499398	499685	501558	502039	499542	501798	2257
		9	CO	5	615139	617588	615139	617588					616364	616364	1224.5
		10	CON	2							676140	678046	677093	682662	5569
											680354	684970
		11	CO	6	739968	740941			742703	744800			740454	743752	3297
	III	1	CO	5	54523	55704	54523	55704					55113.5	55113.5	590.5
		2	CO	6	161732	163793	163793	165017					162762	164405	1642.5
		3	CO	6	232888	233987	231841	232888					232364	233438	1073
	IV	1	CO	7	103340	103467					104711	105337	103404	105024	1620.5
		2	CO	5	150998	152909	150998	152909					151954	151954	955.5
		3	CO	6			162808	163798			163885	171212	163303	167548	4245.5
		4	CO	5			173405	184716	173405	184716			179060	179060	5655.5
		5	CON	1	261195	263761							262478	265113	2635
					264185	266041
		6	CON	1	361699	367430							364564	369438	4873.5
					367430	371446
		7	CO	6					425021	426311	424060	424211	424136	425666	1530.5
		8	CON	1	512801	521609							517205	525885	8680
					525668	526102
		9	CO	5			521609	525235			521609	525235	523422	523422	1813
		10	CO	5			770845	772684			770845	772684	771764	771764	919.5
		11	CO	5					857606	866422	857606	866422	862014	862014	4408
		12	CON	1					895029	909432			902230	910047	7816.5
									909432	910662
		13	CCO	22							952255	955278	953766	958788	5021.5
											956942	957327
					958304	959272					957327	958304
		14	CCO	17					1344710	1345350			1345030	1.36004e+06	15007.5
									1345572	1346070
				5	1354259	1365816			1354259	1365816
		15	CO	6			1419959	1421203			1421203	1422118	1420581	1.42166e+06	1079.5
		16	CO	6			1491125	1491920	1486091	1488287			1487189	1.49152e+06	4333.5
	V	1	CCO	8					130096	131261	130096	131261	130678	133769	3090.5
									132281	133036
									133066	134472
		2	CO	6	294700	300724	300724	307369					297712	304046	6334.5
		3	CO	5			324106	331961	324106	331961			328034	328034	3927.5
		4	CON	2					375001	377174			376088	378941	2853.5
									377174	380708
	VI	1	CON	1							90970	92125	91547.5	94616	3068.5
											92432	96800
		2	CO	5			92432	96800	92432	96800			94616	94616	2184
		3	CON	1							115101	116168	115634	117248	1613.5
											116168	118328
		4	CO	5	116168	116821	116821	118328					116494	117574	1080
		5	CO	6			212097	226012			231253	233989	219054	232621	13566.5
	VII	1	CON	1			52577	52947					52762	53875.5	1113.5
							52947	54804
		2	CON	2							48597	52577	50587	58762.5	8175.5
											56188	61337
		3	CO	7	138004	142170			142392	142576			140087	142484	2397
		4	CO	5					306332	310202	306332	310202	308267	308267	1935
[truncated: 113 more rows]

## Sheet: Dataset S3.3
Dataset 3.3 Meiotic recombination events in cells sporulated at 37 degrees
Tetrad#	Chromosome	Event#	General description of event	Event type	Spore names								Conversion tracts
					A		B		C		D		Start	End	Size
37-1	I	1	CO	5	64268	67109			64268	67109			65688.5	65688.5	1420.5
		2	CO	7	192178	193904	189010	192178					190594	193041	2447
	II	1	CON	1							62875	63098	62986.5	63485.5	499
											63128	63843
		2	CO	5	277899	285653			277899	285653			281776	281776	3877
		3	CO	7			553761	554367			553384	553644	553514	554064	550
		4	CO	5	727737	729529			727737	729529			728633	728633	896
	III	1	CO	5	60451	64292			60451	64292			62371.5	62371.5	1920.5
		2	CON	2	209839	210620							210230	213389	3159.5
					210947	215831
		3	CO	7	260184	269360	257527	260184					258856	264772	5916.5
	IV	1	CO	6			49870	51848	51848	53000			50859	52424	1565
		2	CO	6					163798	163885	163885	171212	163842	167548	3707
		3	CO	6					242167	244267	237576	240078	238827	243217	4390
		4	CO	5	367430	371446					367430	371446	369438	369438	2008
		5	CCO	11	413580	414508			405223	407537			406380	414044	7664
									407537	408451
									409879	410333
		6	CON	1		469765		470421					470093	477285	7192
							471247	483323
		7	CO	5	543869	551730	543869	551730					547800	547800	3930.5
		8	CON	2					543869	551730			547800	553522	5723
									553191	553854
		9	CO	5	717826	719540	717826	719540					718683	718683	857
		10	CO	5					866422	889108	857606	889108	873357	877765	4408
		11	CON	1							952255	955278	953766	956302	2536
											955278	957327
		12	CON	1			1058166	1065071					1.06162e+06	1.07051e+06	8888
							1065071	1075942
		13	CO	5	1075942	1143034	1075942	1143034					1109488	1109488	33546
		14	CO	5					1432817	1441463	1432817	1441463	1437140	1437140	4323
		15	CON	1					1486091	1488287			1487189	1492105	4916
									1491920	1492290
	V	1	CON	1			68984	70840					69912	71189.5	1277.5
							70900	71479
		2	CON	2	70900	71479							71189.5	71654.5	465
					71479	71830
		3	CON	1			159409	161995					160702	166581	5879
							165534	167628
		4	CO	5					308119	308694	308119	308694	308406	308406	287.5
		5	CO	5	340276	345026	340276	345026					342651	342651	2375
		6	CON	1							490289	490935	490612	492211	1599
											492146	492276
	VI	1	CO	7	78916	79297			75341	76942			76141.5	79106.5	2965
		2	CO	6	106078	107720			103442	106078			104760	106899	2139
		3	CO	5			250693	254024			250693	254368	252358	252530	172
	VII	1	CON	2	205863	206141							206002	207084	1082
					206141	208027
		2	CON	1					216260	216862			216561	217756	1195.5
									217114	218399
		3	CON	2			296161	306332					301246	308267	7020.5
							306332	310202
		4	CCO	13			459685	462826			463020	463365	461256	468881	7625.5
							463974	464965
							467270	470492
		5	CON	2							472031	472814	472422	473758	1335
											472814	474701
		6	CO	5					525197	529555	525197	529555	527376	527376	2179
		7	CO	5	670102	682631					670102	682631	676366	676366	6264.5
		8	CON	2					804760	805403			805082	806716	1634.5
									805533	807899
	VIII	1	CON	1					77201	82207			79704	84745.5	5041.5
									84289	85202
		2	CO	5	139939	141697	139939	141697					140818	140818	879
		3	CO	5					149411	162878	149411	162878	156144	156144	6733.5
		4	CO	5	254320	264170	254320	264170					259245	259245	4925
		5	CON	1			419608	422983					421296	424640	3344
							422983	426296
	IX	1	CO	6			51744	57746	58244	60867			54745	59555.5	4810.5
		2	CO	7			98402	100583			100583	101258	99492.5	100920	1428
		3	CON	1	168496	168948							168722	176000	7278
					175736	176264
		4	CON	2			168948	171263					170106	183510	13404
							178405	188614
		5	CON	1	240316	242520							241418	249749	8331
					247953	251545
		6	CO	6					378374	384614	384614	385946	381494	385280	3786
	X	1	CON	2	130758	131166							130962	131208	246
					131166	131250
		2	CON	2	194392	196619							195506	201652	6147
					196619	206686
		3	CCO	13					335197	335770	334186	335197	334692	342944	8253
											340141	341404
											342462	343427
		4	CO	6					402665	403949	405977	410050	403307	408014	4706.5
		5	CO	5					495438	498498	495438	498498	496968	496968	1530
		6	CO	6	503004	508494					508509	511929	505749	510219	4470
	XI	1	CO	5			64579	66016	64579	66016			65297.5	65297.5	718.5
		2	CO	5			137237	145907	137237	145907			141572	141572	4335
		3	CO	5	165356	167247					165356	167247	166302	166302	945.5
		4	CO	5			413618	420773			413618	420773	417196	417196	3577.5
	XII	1	CO	5					104666	110780	104666	110780	107723	107723	3057
		2	CON	1							121479	127959	124719	131221	6502
											127959	134483
		3	CON	2			155968	161231					158600	167924	9325
							165456	170393
		4	CO	5	234166	234494	234166	234494					234330	234330	164
		5	CO	6			563176	567945	562060	563176			562618	565560	2942.5
		6	CO	7	614220	623970					609068	611242	610155	619095	8940
		7	CO	6	738343	739057	736576	738343					737460	738700	1240.5
		8	CON	1					789603	790289			789946	793206	3259.5
									793130	793281
		9	CON	1			804192	804966					804579	805432	853.5
							805425	805440
		10	CO	6	805440	805542			809220	810809			805491	810014	4523.5
		11	CON	1			876107	877261					876684	878531	1847
							877261	879801
		12	CO	7	1003080	1004170			1004170	1007189			1003625	1.00568e+06	2054.5
	XIII	1	CO	7	41039	42124	42124	46062					41581.5	44093	2511.5
		2	CO	6					94886	96820	97865	99664	95853	98764.5	2911.5
		3	CO	6					149077	150300	151119	152017	149688	151568	1879.5
		4	CO	5					308814	309147	308814	309147	308980	308980	166.5
		5	CO	5			381191	383395	381191	383395			382293	382293	1102
		6	CCO	22	561831	562612			558614	561831			555328	562222	6894
									553283	557372
									557372	558614
		7	CON	2					618062	619110			618586	619620	1033.5
									619110	620129
	XIV	1	CO	5	47728	51028					47728	51028	49378	49378	1650
		2	CON	1					168167	168842			168504	170932	2428
									170779	171086
		3	CON	2	182451	182675							182563	186777	4214
					185835	187719
		4	CO	5			199992	201172			199992	201454	200582	200723	141
		5	CCO	10			304683	306014			297800	299505	298652	305490	6837.5
											304112	304683
											304683	306297
		6	CO	7			557948	559011			555749	557551	556650	558480	1829.5
		7	CO	6			631583	634309			630076	631500	630788	632946	2158
		8	CON	1					631583	634309			632946	637784	4838
									636553	639015
		9	CO	6			689973	695942			695942	698743	692958	697342	4385
	XV	1	CO	5	308729	312134			308729	312134			310432	310432	1702.5
		2	CON	2	455331	456967							456149	459839	3690
					458841	460837
		3	CO	6			494716	495513			493365	494716	494040	495114	1074
		4	CO	5	555249	584413			555249	584413			569831	569831	14582
		5	CON	2			723519	724977					724248	725929	1681
							724977	726881
		6	CON	2			966210	968805					967508	975040	7532
							968805	981274
		7	CO	5	981274	993099			981274	993099			987186	987186	5912.5
	XVI	1	CO	5			69724	72580			69724	72580	71152	71152	1428
		2	CON	2					99390	101743			100566	107112	6545.5
									105936	108288
		3	CO	5					146520	158225	146520	158225	152372	152372	5852.5
		4	CO	5	422715	426976	422715	426976					424846	424846	2130.5
		5	CON	2	702077	704382							703230	712519	9289.5
					706828	718210
		6	CON	1					704382	706828			705605	712519	6914
									706828	718210
		7	CO	5					920813	921469	920813	921469	921141	921141	328
		8	CON	1			920763	921469					921116	921524	408
							921469	921579
37-2	I	1	CON	1	77873	78918							78395.5	80304.5	1909
					80066	80543
		2	CON	2			77873	78918					78395.5	84850	6454.5
							84338	85362
		3	CO	5	135705	143669	135705	143669					139687	139687	3982
	II	1	CON	2			88072	89532					88802	90235	1433
							89770	90700
		2	CO	5	183800	186545	183800	186545					185172	185172	1372.5
		3	CO	7	325190	325788			320873	321540			321206	325489	4282.5
		4	CON	2							526899	528187	527543	528422	878.5
											528351	528492
		5	CON	2							700011	703024	701518	705100	3582
											704659	705540
		6	CO	7			719992	722524	723157	725150			721258	724154	2895.5
		7	CO	5			729529	739968	729529	740941			734748	735235	486.5
	III	1	CCO	8	64292	67656			64292	67656			65974	70807	4833
									68412	68840
									68840	72774
		2	CO	5			152531	158328			152531	158328	155430	155430	2898.5
		3	CO	6			209126	209839	208217	209126			208672	209482	811
	IV	1	CON	1							110685	111338	111012	111724	713
											111338	112111
		2	CO	5	195883	200983			195883	200983			198433	198433	2550
		3	CO	6			237576	240078			242167	244267	238827	243217	4390
		4	CO	6			429747	431252			425021	426311	425666	430500	4833.5
		5	CO	7			512801	521609			521609	525235	517205	523422	6217
		6	CON	1			589443	590872					590158	592130	1973
							591064	593197
		7	CO	7	725453	726278			730597	732258			725866	731428	5562
		8	CO	7	889108	892648			866422	889108			877765	890878	13113
		9	CO	5			1044648	1046711			1044648	1046711	1.04568e+06	1.04568e+06	1031.5
		10	CO	5					1156998	1171413	1156998	1171413	1.16421e+06	1.16421e+06	7207.5
		11	CO	6	1469944	1471442			1476496	1477097			1470693	1.4768e+06	6103.5
		12	CO	7			1477097	1479510			1480252	1483848	1.4783e+06	1482050	3746.5
	V	1	CO	7	34481	37492					38068	41126	35986.5	39597	3610.5
		2	CO	6	67302	68256					65685	67302	66493.5	67779	1285.5
		3	CO	7			109050	110820			111741	112452	109935	112096	2161.5
		4	CO	7	209411	209836			210467	210982			209624	210724	1101
		5	CON	2	232380	233343							232862	236614	3753
					235761	237468
		6	CO	6			291851	292213			292213	300724	292032	296468	4436.5
		7	CCO	20					476792	480030			478411	485948	7536.5
									484289	484400
					480030	481251			485582	486313
	VI	1	CO	6	73019	75341	75341	76942					74180	76141.5	1961.5
		2	CO	7					75341	76942	76942	78916	76141.5	77929	1787.5
	VII	1	CON	1	123323	123561							123442	125577	2135
					125506	125648
		2	CCO	10					157428	159699	162937	164575	158564	163756	5192.5
									159699	162937
									162937	164575
		3	CO	7	324640	336781					336880	336880	330710	336880	6169.5
		4	CO	6			431109	435271			437350	438725	433190	438038	4847.5
		5	CO	6					598820	604112	592008	598820	595414	601466	6052
		6	CO	5			759626	773191	759626	773191			766408	766408	6782.5
		7	CO	5	905020	916175			905020	916175			910598	910598	5577.5
	VIII	1	CON	1	63382	63568							63475	63981	506
					63568	64394
		2	CO	5	216804	223781			216804	223781			220292	220292	3488.5
		3	CO	6	380068	380214			380739	388782			380141	384760	4619.5
		4	CO	5	483384	486690	483384	486690					485037	485037	1653
	IX	1	CON	1					34076	35860			34968	36225	1257
									35882	36568
		2	CO	6	102484	103291					100583	101258	100920	102888	1967
		3	CON	1					101816	101999			101908	102242	334
									101999	102484
		4	CO	6	227449	229500			229500	230665			228474	230082	1608
		5	CCO	9	286112	291201			291201	293193			288656	298222	9566
					291201	293193
					293193	303252
		6	CO	5	328199	332159			328199	332159			330179	330179	1980
		7	CO	5	363839	367269			363839	367269			365554	365554	1715
	X	1	CO	6			34825	38238			29972	30240	30106	36531.5	6425.5
		2	CO	7			60412	61667			59933	60165	60049	61039.5	990.5
		3	CO	6	571256	574053	574749	578206					572654	576478	3823
		4	CCO	22			636788	639017					637902	642936	5033.5
							639302	640449
					641794	644078	640449	641761
	XI	1	CON	2					30912	34433			32672.5	35973	3300.5
									34433	37513
		2	CO	7					198204	198447	192337	193716	193026	198326	5299
		3	CO	7					291816	294767	294767	298961	293292	296864	3572.5
		4	CO	5			443229	452951			443229	452951	448090	448090	4861
		5	CO	7			576427	578510	581570	581837			577468	581704	4235
	XII	1	CO	6			200339	203402			200454	203402	201870	201928	57.5
		2	CO	5			684775	685711	684775	685711			685243	685243	468
		3	CO	6			822786	823231	823231	823897			823008	823564	555.5
		4	CO	5	952240	953868					952240	953868	953054	953054	814
		5	CON	1							1022554	1024236	1023395	1.02501e+06	1615.5
											1024236	1025785
	XIII	1	CO	5	42124	46062			42124	46062			44093	44093	1969
		2	CO	5	280374	281229	280374	281229					280802	280802	427.5
		3	CON	2					367185	367797			367491	368582	1091
									368237	368927
		4	CO	6	655935	657051					657903	659998	656493	658950	2457.5
		5	CCO	18			828042	828215					828128	829576	1447.5
							828505	828914
							829163	829989	828042	828215
	XIV	1	CO	5	30514	33187			30514	33187			31850.5	31850.5	1336.5
		2	CON	1	220652	224130							222391	227211	4820
					224306	230116
		3	CO	6			224306	230116			220652	224130	222391	227211	4820
		4	CO	5			366752	368035			366752	369178	367394	367965	571.5
		5	CO	6	613448	614384			611872	613362			612617	613916	1299
		6	CO	5					636553	639015	636553	639015	637784	637784	1231
		7	CO	5					716288	725102	716288	725102	720695	720695	4407
	XV	1	CON	1					34090	34759			34424.5	35163	738.5
									34938	35388
		2	CCO	10			174452	175571			168291	171200	169746	175012	5266
											173096	174188
											174452	175571
		3	CO	7	254189	255004					252032	253952	252992	254596	1604.5
		4	CO	5	308729	312134	308729	312134					310432	310432	1702.5
		5	CO	5	555249	584413			555249	584413			569831	569831	14582
		6	CO	5			656555	664450			656555	664450	660502	660502	3947.5
		7	CCO	18			826606	827638					827122	832577	5455
							829096	830729
							830768	834386			826606	827638
	XVI	1	CO	5	128709	132825			128709	132825			130767	130767	2058
		2	CO	5	455940	460587			455940	460587			458264	458264	2323.5
		3	CO	7			677701	678251			678251	679547	677976	678899	923
		4	CO	5	755804	792444					755804	792444	774124	774124	18320
		5	CO	5					816528	824722	816528	824722	820625	820625	4097
		6	CON	2					887378	888520			887949	889098	1149
									888531	889665
37-3	I	1	CO	7					87997	88201	83298	83892	83595	88099	4504
	II	1	CO	5			23752	28526			23752	28526	26139	26139	2387
		2	CO	6			132566	135204			136830	137849	133885	137340	3454.5
		3	CO	5					205450	205824	205450	205824	205637	205637	187
		4	CO	5			267512	274127	267512	274127			270820	270820	3307.5
		5	CO	7			377749	380895	375786	376243			376014	379322	3307.5
		6	CO	6	420548	427526	429180	430827					424037	430004	5966.5
		7	CO	5					429180	431460	429180	431460	430320	430320	1140
		8	CO	5	485238	489759	485238	489759					487498	487498	2260.5
		9	CCO	17					538084	538900			538492	540305	1813
									538900	539011
									539791	540819	539791	540819
		10	CON	1							676140	678046	677093	679497	2404
											678640	680354
		11	CON	2	678298	678630							678464	679497	1033
					678640	680354
		12	CO	7			678640	680354	680354	684970			679497	682662	3165
		13	CO	7	719992	722524			719570	719992			719781	721258	1477
	III	1	CO	7	74191	74565	74565	75534					74378	75049.5	671.5
		2	CO	5	145720	152531	145720	148679					147200	149126	1926
		3	CON	2			233987	235544					234766	240716	5950
							239377	242054
		4	CO	5			251992	257527			251992	257527	254760	254760	2767.5
	IV	1	CO	7			29689	31400			31480	32583	30544.5	32031.5	1487
		2	CO	5			156351	157233	156351	157233			156792	156792	441
		3	CON	1			234956	235454					235205	241102	5897.5
							240078	242127
		4	CON	2	236062	236277							236170	238642	2473
					237207	240078
		5	CO	5			311590	317781	311590	317781			314686	314686	3095.5
		6	CO	6	395858	403497					403497	407537	399678	405517	5839.5
		7	CO	5	543525	551730					543869	551730	547628	547800	172
		8	CO	5			624148	628588	624148	628588			626368	626368	2220
		9	CO	6	696542	697082	700426	701224					696812	700825	4013
		10	CO	6			805644	806219			810688	813746	805932	812217	6285.5
		11	CO	6	909432	910662			895029	909432			902230	910047	7816.5
		12	CO	5	1075942	1143034	1075942	1143034					1109488	1109488	33546
		13	CO	5	1272145	1273200	1272145	1273200					1.27267e+06	1.27267e+06	527.5
		14	CO	7	1289953	1292325			1287823	1289148			1.28849e+06	1291139	2653.5
		15	CO	7			1416541	1418072			1418918	1422118	1.41731e+06	1420518	3211.5
		16	CO	5	1474375	1475382	1474375	1475382					1.47488e+06	1.47488e+06	503.5
	V	1	CO	7	41533	44506			38068	41126			39597	43019.5	3422.5
		2	CO	7	65685	67302	72490	75719					66493.5	74104.5	7611
		3	CON	1							163696	164212	163954	164614	660.5
											164212	165017
		4	CON	2	164212	164503							164358	164760	402.5
					164503	165017
		5	CON	2					164503	165534			165018	166581	1562.5
									165534	167628
		6	CO	6			310861	317202	308694	310861			309778	314032	4254
		7	CO	5			377174	380708	377174	380708			378941	378941	1767
		8	CON	2					402559	404226			403392	405934	2541.5
									404226	407642
	VI	1	CO	6	71459	71918			70394	71456			70925	71688.5	763.5
		2	CO	7			84675	86579	80035	80510			80272.5	85627	5354.5
		3	CO	5			194517	196890	194517	196890			195704	195704	1186.5
		4	CO	7	228484	231253					212097	226012	219054	229868	10814
	VII	1	CCO	9			162937	164575	170205	171272			163756	175767	12011
							170205	171272
							174388	177146
		2	CO	5	191096	194499	191096	194499					192798	192798	1701.5
		3	CO	5	269529	272660	269529	272660					271094	271094	1565.5
		4	CON	1							394953	396086	395520	401426	5906
											396164	406687
		5	CO	5	663893	670102					663893	670102	666998	666998	3104.5
		6	CO	5			699064	730597			699064	730597	714830	714830	15766.5
		7	CO	6	895761	897524			894505	894999			894752	896642	1890.5
		8	CCO	22	935276	935757							935516	943912	8395.5
					935852	936341
					936341	937209			942626	945198
		9	CON	1							934175	935757	934966	940326	5360
											940073	940579
		10	CO	7	963944	968230	968230	968757					966087	968494	2406.5
		11	CON	2	1006915	1007799							1007357	1.01405e+06	6690.5
					1012500	1015595
	VIII	1	CO	5			50240	53891	50240	53891			52065.5	52065.5	1825.5
		2	CO	7	83438	83765					83765	84289	83601.5	84027	425.5
		3	CON	2					149411	162878			156144	166752	10607
									166426	167077
		4	CO	6					341547	342148	343006	343552	341848	343279	1431.5
		5	CO	5	395587	397033	395587	397033					396310	396310	723
		6	CO	5	510376	514858	510376	514858					512617	512617	2241
	IX	1	CON	1							286112	291201	288656	292197	3540.5
											291201	293193
		2	CO	5					340798	353553	340798	353553	347176	347176	6377.5
		3	CO	6			369075	369360	372063	373058			369218	372560	3343
		4	CO	7	412069	414720			416267	416612			413394	416440	3045
	X	1	CO	7					318525	318717	312934	313658	313296	318621	5325
		2	CO	7			346625	348274	345044	346234			345639	347450	1810.5
		3	CO	5	362868	390876					362868	390876	376872	376872	14004
		4	CO	7	443638	448428	441601	442525					442063	446033	3970
		5	CO	5	464545	470633			464545	470633			467589	467589	3044
		6	CON	2	568972	570628							569800	572654	2854.5
					571256	574053
		7	CO	6			648412	648412			648442	651255	648412	649848	1436.5
		8	CO	6			696274	697635			690840	696274	693557	696954	3397.5
	XI	1	CON	1							19930	23922	21926	25309	3383
											23922	26696
		2	CO	5					105100	112922	105100	112922	109011	109011	3911
		3	CO	7	137237	145907			131532	133589			132560	141572	9011.5
		4	CO	7			230076	257395			257797	262080	243736	259938	16203
		5	CON	1	257636	257797							257716	261162	3445
					259919	262404
		6	CO	7	367581	367776	367875	371087					367678	369481	1802.5
		7	CO	6					495162	499766	501511	501934	497464	501722	4258.5
		8	CO	7	529613	531154			523522	527412			525467	530384	4916.5
		9	CON	1			615689	618886					617288	619282	1994
							618886	619677
		10	CON	2					625493	631657			628575	633278	4702.5
									632898	633657
	XII	1	CO	7			95343	97641			100451	101251	96492	100851	4359
		2	CO	7	110780	113055	104666	110780					107723	111918	4194.5
		3	CO	6	288603	290005	290047	292607					289304	291327	2023
		4	CO	5	383873	398314			383873	398314			391094	391094	7220.5
		5	CO	5			415526	417945			415526	417945	416736	416736	1209.5
		6	CON	1					509332	510992			510162	512259	2097
									511502	513016
		7	CO	7			563176	567945			568422	569529	565560	568976	3415
		8	CO	5			623970	631728			623970	632420	627849	628195	346
		9	CO	6	665742	677689			679799	681604			671716	680702	8986
		10	CO	5			732425	734150			732425	734150	733288	733288	862.5
		11	CON	2			876107	877261					876684	878531	1847
							877261	879801
		12	CON	1	1022554	1024236							1023395	1026329	2934
					1025785	1026873
	XIII	1	CO	6	168127	168710	168710	176878					168418	172794	4375.5
		2	CON	1	249446	252520							250983	254427	3444
					253297	255557
		3	CON	1					292342	295330			293836	300078	6242
									296414	303742
		4	CO	6	347573	349975					345170	345992	345581	348774	3193
		5	CON	1							421296	421695	421496	426354	4858.5
											425692	427016
		6	CON	2	427016	429928							428472	434829	6357
					433531	436127
		7	CCO	22					514330	517878			516104	522200	6095.5
									517878	519519
					522105	522294			519519	522105
		8	CO	6	664798	667443	661663	662798					662230	666120	3890
	XIV	1	CON	1	47728	51028							49378	57605	8227
					51028	64182
		2	CO	6			196094	197180			204277	204657	196637	204467	7830
		3	CON	1	259187	263324							261256	266032	4777
					263324	268741
		4	CO	7	398397	400778					401881	402771	399588	402326	2738.5
		5	CON	1							433670	433696	433683	434554	871
											434036	435072
		6	CO	6	498528	498995	501852	505399					498762	503626	4864
		7	CO	7					546152	546291	542559	544987	543773	546222	2448.5
		8	CON	1	631583	634309							632946	635080	2134
					634326	635834
		9	CO	7					641882	643850	644424	646859	642866	645642	2775.5
	XV	1	CON	1	35583	40185							37884	40766.5	2882.5
					40291	41242
		2	CO	5	80436	86804					80436	86804	83620	83620	3184
		3	CO	7			134050	137669	137669	140733			135860	139201	3341.5
		4	CO	5			199420	201039			199420	201039	200230	200230	809.5
		5	CO	7					247909	249816	255254	261938	248862	258596	9733.5
		6	CO	7					451161	451356	450639	451134	450886	451258	372
		7	CO	5					511231	512714	511231	512714	511972	511972	741.5
		8	CO	5	688542	689205					688542	689205	688874	688874	331.5
		9	CO	5			798194	799316	798194	799316			798755	798755	561
		10	CON	2							946473	948727	947600	953767	6167
											949471	958063
		11	CO	5			981274	993099	981274	993099			987186	987186	5912.5
	XVI	1	CO	5	81987	84933			81987	84933			83460	83460	1473
		2	CO	6			215712	216215			215001	215113	215057	215964	906.5
		3	CO	6			336393	339136	339827	341265			337764	340546	2781.5
		4	CON	2	523734	526366							525050	528488	3438.5
					527329	529648
		5	CO	5	591355	618570	591355	618570					604962	604962	13607.5
		6	CO	5	639408	644553	639408	644553					641980	641980	2572.5
		7	CO	6	747473	750574			746516	747466			746991	749024	2032.5
		8	CO	5			755804	792444			755804	792444	774124	774124	18320
		9	CO	6	901419	901548					896838	900530	898684	901484	2799.5
37-4	I	1	CON	1	42516	45535							44025.5	50881.5	6856
					50487	51276
		2	CO	6					64268	67109	71605	73479	65688.5	72542	6853.5
		3	CO	5	189010	192178	189010	192178					190594	190594	1584
	II	1	CO	5					274190	277899	274190	277899	276044	276044	1854.5
		2	CO	6	433213	435182			435372	437288			434198	436330	2132.5
	III	1	CO	5			36949	38652			36949	38652	37800.5	37800.5	851.5
		2	CO	7	105034	106718					106718	108280	105876	107499	1623
		3	CO	5	246739	250076	246739	250076					248408	248408	1668.5
		4	CO	5	260184	269360			260184	269360			264772	264772	4588
	IV	1	CO	5	132549	136505	132549	136505					134527	134527	1978
		2	CO	5	458195	469765					458195	469765	463980	463980	5785
		3	CON	1					503749	504483			504116	511309	7193
									509817	512801
		4	CON	2			507960	509085					508522	511309	2786.5
							509817	512801
		5	CO	6	624148	628588			629580	632639			626368	631110	4741.5
		6	CON	1	675819	679246							677532	680888	3355
					680713	681062
		7	CO	7			680713	681062			675819	679246	677532	680888	3355
		8	CO	7			889108	892648			895029	909432	890878	902230	11352.5
		9	CO	6	928737	929842	920613	928737					924675	929290	4614.5
		10	CO	5			1004465	1008881	1004465	1007582			1.00602e+06	1006673	649.5
		11	CO	5			1017595	1028494	1017595	1028494			1.02304e+06	1.02304e+06	5449.5
		12	CO	6	1330102	1331014					1331682	1332381	1330558	1.33203e+06	1473.5
	V	1	CO	7	559679	560698					556645	558211	557428	560188	2760.5
	VI	1	CON	2					39554	40015			39784.5	49798	10013.5
									48005	51591
		2	CO	5			180526	185398	180526	185398			182962	182962	2436
		3	CO	7	106078	107720	109429	110211					106899	109820	2921
		4	CO	5	208407	212097			208407	212097			210252	210252	1845
	VII	1	CO	6					394953	396086	396164	406687	395520	401426	5906
		2	CON	2			440872	442961					441916	445664	3748
							445116	446213
		3	CON	2			582792	584908					583850	590524	6673.5
							589039	592008
		4	CO	5			610458	615753	610458	615753			613106	613106	2647.5
		5	CO	7			774671	774943			775294	777922	774807	776608	1801
		6	CON	1							1009079	1012500	1.01079e+06	1.01405e+06	3258
											1012500	1015595
	VIII	1	CON	2							77201	82493	79847	89590.5	9743.5
											85202	93979
		2	CO	5	120428	141697	120428	141697					131062	131062	10634.5
		3	CO	5	172424	178613	173252	178780					175518	176016	497.5
	IX	1	CO	5	251545	252337					251545	252337	251941	251941	396
	X	1	CO	6					106709	107220	106153	106709	106431	106964	533.5
		2	CO	5	175014	176648			175014	176648			175831	175831	817
		3	CO	7	238317	238853					234292	235587	234940	238585	3645.5
		4	CO	6					315219	317971	314934	315219	315076	316595	1518.5
		5	CO	5					346625	348274	346625	348274	347450	347450	824.5
		6	CON	1	498498	500172							499335	501210	1875
					500277	502143
		7	CO	6			555142	557189	560017	561035			556166	560526	4360.5
		8	CON	2					623550	625095			624322	627913	3590.5
									627527	628299
	XI	1	CO	5	165356	167247			165356	167247			166302	166302	945.5
		2	CON	1					365012	365844			365428	366960	1532
									366588	367332
		3	CO	5					401732	403379	401732	403379	402556	402556	823.5
		4	CO	7					523522	527412	522298	523522	522910	525467	2557
	XII	1	CO	5					408418	412592	408418	412592	410505	410505	2087
		2	CO	6	568422	569529			568104	568418			568261	568976	714.5
		3	CON	2			642140	645790					643965	651820	7855
							645790	657850
		4	CO	5	731002	732425					731002	734150	731714	732576	862.5
		5	CO	6	840826	844280	836470	839641					838056	842553	4497.5
	XIII	1	CON	2			91074	91520					91297	92478.5	1181.5
							91878	93079
		2	CO	7	107654	109258					102257	107071	104664	108456	3792
		3	CO	6	296414	303742					295330	296414	295872	300078	4206
		4	CO	5	402505	403788			402505	403788			403146	403146	641.5
		5	CON	2			496942	498610					497776	499668	1891.5
							498610	500725
		6	CO	7	552328	553283	558614	561831					552806	560222	7417
	XIV	1	CO	7	51028	104597					64182	104597	77812.5	84389.5	6577
		2	CO	5	224306	230116					224306	230931	227211	227618	407.5
		3	CO	5			295040	297177	295040	297177			296108	296108	1068.5
		4	CO	6	358509	359137					351704	353555	352630	358823	6193.5
		5	CO	7			470291	473637	469667	470291			469979	471964	1985
		6	CON	2	639155	641774							640464	642866	2401.5
					641882	643850
		7	CO	7			657600	665087	665087	669716			661344	667402	6058
	XV	1	CO	7	223649	226687	226687	226918					225168	226802	1634.5
		2	CO	7	272010	273932	267126	270077					268602	272971	4369.5
		3	CON	1	474058	475103							474580	479393	4812.5
					477066	481720
		4	CO	6			475716	477066	477066	481720			476391	479393	3002
		5	CO	5			531346	544341	531346	544341			537844	537844	6497.5
		6	CO	5					664722	675058	670723	671639	669890	671181	1291
		7	CO	7	848785	852625	853356	853846					850705	853601	2896
		8	CO	6			869159	869509	864462	868009			866236	869334	3098.5
		9	CO	5			981274	993099	981274	993099			987186	987186	5912.5
	XVI	1	CON	1							224292	225488	224890	229349	4459
											228648	230050
		2	CON	2					227967	228648			228308	229349	1041.5
									228648	230050
		3	CO	6	434996	435317	434598	434996					434797	435156	359.5
		4	CON	2					501309	506115			503712	507388	3676
									507155	507621
		5	CO	5					755804	792444	755804	792444	774124	774124	18320
		6	CO	7			869268	870258			870657	871520	869763	871088	1325.5
		7	CON	2			901548	907111					904330	907402	3072.5
							907111	907693
		8	CO	7			926496	927126	921645	926496			924070	926811	2740.5
37-5	I	1	CON	1	64268	67109							65688.5	68718	3029.5
					67844	69592
		2	CO	5	128833	135330			128833	135330			132082	132082	3248.5
		3	CON	2			135330	135705					135518	139687	4169.5
							135705	143669
	II	1	CO	5			155125	163990	155125	163990			159558	159558	4432.5
		2	CON	1					209641	216533			213087	219350	6263.5
									218656	220045
		3	CO	5	342033	343698					342033	343698	342866	342866	832.5
		4	CO	5	348805	354737	348805	354737					351771	351771	2966
		5	CO	5	647404	653602	647404	653602					650503	650503	3099
		6	CO	5	757914	767883	757914	767883					762898	762898	4984.5
	III	1	CO	6					64292	67656	60451	64292	62371.5	65974	3602.5
		2	CO	7			111012	111604			108280	108777	108528	111308	2779.5
		3	CO	6			163793	165017	161732	163793			162762	164405	1642.5
		4	CON	1	233987	235544							234766	241322	6556.5
					240590	242054
	IV	1	CON	2					157233	158907			158070	160496	2426
									159177	161815
		2	CON	2					237576	240078			238827	241102	2275.5
									240078	242127
		3	CO	6	242167	244267					240078	242127	241102	243217	2114.5
		4	CO	7	361699	367430					354877	356529	355703	364564	8861.5
		5	CO	5	543869	551730					543869	551730	547800	547800	3930.5
		6	CO	5	615099	618459					615099	618459	616779	616779	1680
		7	CO	7	702541	706018			706018	707000			704280	706509	2229.5
		8	CO	5					895029	909432	895029	909432	902230	902230	7201.5
		9	CO	5	1017595	1028494	1017595	1028494					1.02304e+06	1.02304e+06	5449.5
		10	CO	5			1075942	1143034			1075942	1143034	1109488	1109488	33546
		11	CON	1			1181603	1184586					1.18309e+06	1.18605e+06	2960
							1184854	1187255
		12	CON	2					1258077	1258666			1.25837e+06	1.26072e+06	2347
									1260070	1261367
		13	CO	7			1267763	1269558	1272145	1273200			1.26866e+06	1.27267e+06	4012
		14	CON	1					1346232	1354259			1.35025e+06	1.36004e+06	9792
									1354259	1365816
		15	CO	6			1407826	1408714	1415062	1416412			1408270	1415737	7467
		16	CO	7			1465171	1467694			1469944	1471442	1.46643e+06	1470693	4260.5
	V	1	CO	5	235761	237468			235761	237468			236614	236614	853.5
		2	CO	5			464372	467539			464372	467539	465956	465956	1583.5
		3	CON	1	490289	490935							490612	495566	4954
					492276	498856
	VI	1	CO	7					78916	79297	72708	75341	74024.5	79106.5	5082
		2	CO	7			103442	106078	98774	99782			99278	104760	5482
		3	CON	2							99799	100258	100028	101724	1695
											101639	101808
		4	CO	6			159937	160501	155319	157823			156571	160219	3648
		5	CO	5	212097	226012					212097	226012	219054	219054	6957.5
	VII	1	CO	5			48597	51519	48597	51519			50058	50058	1461
		2	CO	5			360807	365014			360807	365014	362910	362910	2103.5
		3	CO	6	449784	450883			447754	449630			448692	450334	1641.5
		4	CO	7	558801	559492			553703	554972			554338	559146	4809
		5	CO	5					575146	579112	575146	579112	577129	577129	1983
		6	CO	5					699064	730597	699064	730597	714830	714830	15766.5
		7	CO	5			759626	773191			759626	773191	766408	766408	6782.5
		8	CON	2							936341	937209	936775	938074	1299
											937710	938438
	VIII	1	CO	5	67614	70935					67614	70935	69274.5	69274.5	1660.5
		2	CO	5	141716	144711			141716	144711			143214	143214	1497.5
		3	CO	5					203869	207606	203869	207606	205738	205738	1868.5
		4	CO	7					328262	330267	330267	332071	329264	331169	1904.5
		5	CO	5					487802	492456	487802	492456	490129	490129	2327
	IX	1	CO	6			34076	35860			37622	39415	34968	38518.5	3550.5
		2	CO	5	178405	188614			178405	188614			183510	183510	5104.5
		3	CO	5	272659	275100			272659	275100			273880	273880	1220.5
	X	1	CO	6			144943	146303			146998	147596	145623	147297	1674
		2	CON	1	390884	391141							391012	395123	4110.5
					394912	395334
		3	CON	2							391799	392559	392179	394287	2108
											393900	394674
		4	CON	2					460703	461487			461095	462132	1037.5
									461676	462589
		5	CCO	9							524598	525725	525162	528008	2846.5
											525731	527518
							525731	527518			527518	528498
		6	CON	1	525731	527518							526624	530904	4279
					530794	531013
		7	CO	7	571256	578206			574759	578206			574731	576482	1751.5
		8	CON	2	690840	696274							693557	696954	3397.5
					696274	697635
		9	CON	1							690840	696274	693557	696954	3397.5
											696274	697635
	XI	1	CO	6	30912	34433					34433	37513	32672.5	35973	3300.5
		2	CO	7			167967	168399	174174	175384			168183	174779	6596
		3	CO	7			263849	264842	262658	263708			263183	264346	1162.5
		4	CO	5			458747	466592	458747	466592			462670	462670	3922.5
		5	CO	5	516759	518951					516759	518951	517855	517855	1096
	XII	1	CO	7			54213	54888			47067	51943	49505	54550.5	5045.5
		2	CO	5	94668	95175			94668	95175			94921.5	94921.5	253.5
		3	CO	7			172255	174666			174666	191618	173460	183142	9681.5
		4	CON	1							313519	323456	318488	327390	8902
											323559	331220
		5	CO	5					383873	398314	383873	398314	391094	391094	7220.5
		6	CO	5	548541	552864					548541	552864	550702	550702	2161.5
		7	CO	5			751963	755543			751963	755543	753753	753753	1790
		8	CO	7	842316	844280			836470	839641			838056	843298	5242.5
		9	CO	6	872951	875350					870620	870956	870788	874150	3362.5
		10	CO	5	1034057	1036562					1034057	1036562	1.03531e+06	1.03531e+06	1252.5
	XIII	1	CO	5	144759	148709	144759	148709					146734	146734	1975
		2	CO	5	168710	176878			168710	176878			172794	172794	4084
		3	CO	5	324094	324866					324094	324866	324480	324480	386
		4	CCO	18	383395	384762							384078	388289	4210.5
					387015	387560
					387560	389018	383395	384762
		5	CO	5	394839	396581			394839	396581			395710	395710	871
		6	CO	7			625232	627594			622196	625232	623714	626413	2699
		7	CO	7			711118	711610			716329	718228	711364	717278	5914.5
		8	CCO	9	770349	772705							771527	778870	7343.5
					772705	777443
					778251	779490			772705	777443
		9	CO	6	885835	886977			883110	885835			884472	886406	1933.5
	XIV	1	CO	5			64182	104597	64182	104597			84389.5	84389.5	20207.5
		2	CON	2							107048	107719	107384	112298	4914
											112116	112479
		3	CON	2			108576	109869					109222	111486	2263.5
							111189	111783
		4	CON	1	111783	112116							111950	113344	1394.5
					112479	114209
		5	CO	5	250493	255204	250493	255204					252848	252848	2355.5
		6	CO	5	547755	552323	547755	552323					550039	550039	2284
		7	CO	6	605387	605926	569844	605387					587616	605656	18041
		8	CO	7	607849	610501	607117	607849					607483	609175	1692
		9	CO	7	620031	622209					622629	624787	621120	623708	2588
		10	CON	2			635909	636273					636091	637784	1693
							636553	639015
		11	CO	5	669716	676642			669716	676642			673179	673179	3463
	XV	1	CON	2					105667	108932			107300	110106	2806.5
									108932	111280
		2	CO	6					196650	198759	202627	203544	197704	203086	5381
		3	CO	7			312522	315568	312134	312522			312328	314045	1717
		4	CO	6			331755	337958	326680	329461			328070	334856	6786
		5	CON	1	441476	442416							441946	446038	4092.5
					445637	446440
		6	CO	7	483740	485311	485560	486169					484526	485864	1339
		7	CO	5	633715	634939			633715	634939			634327	634327	612
		8	CO	6			958063	966210	949471	958063			953767	962136	8369.5
		9	CO	5	1024031	1031110					1024031	1031110	1.02757e+06	1.02757e+06	3539.5
	XVI	1	CO	6					79170	79441	78883	79170	79026.5	79305.5	279
		2	CO	5			128709	132825			128709	132825	130767	130767	2058
		3	CO	5			310957	311429	310957	311429			311193	311193	236
		4	CCO	8			374267	375178	374267	375178			374722	381402	6680
									376297	378219
									380796	382009
		5	CON	2							523734	526366	525050	532744	7694
											531942	533546
		6	CON	1	526366	527216							526791	527254	463
					527216	527292
		7	CO	5	618570	624223			618570	624223			621396	621396	2826.5
		8	CO	5	863356	864327			863356	864327			863842	863842	485.5
		9	CO	7			912806	918183	921645	926496			915494	924070	8576
In Dataset S7.3, we describe the meiotic recombination events detected by microarray analysis of genomic DNA isolated from spores of tetrads resulting from sporulation at 37 degrees. Column A shows the name of the tetrad with the first number indicating the temperature of sporulation. Five tetrads were examined from cells sporulated at 37 degrees. Column B indicates chromosome number. Column C as…
