# Supplementary material for: Effects of Temperature on the Meiotic Recombination Landscape of the Yeast Saccharomyces cerevisiae
Source: mBio. 2017 Dec 19;8(6):e02099-17. doi: 10.1128/mBio.02099-17 (PMC5736917; doi:10.1128/mBio.02099-17)
Supplement: DATA SET S4 [file mbo006173649sd4.xlsx]

## Sheet: Dataset S4
Dataset S4. Depiction of types and numbers of meiotic recombination events (COs and NCOs)
Types																	Number of events
																	14°		30°		37°
1																	77		184		71
2																	92		209		67
3																	2		3		0
4																	1		0		0
5																	199		544		180
6																	83		299		92
7																	97		267		97
8																	3		7		2
9																	2		9		4
10																	5		8		3
11																	3		4		1
12																	2		2		0
13																	0		0		2
14																	3		6		0
15																	0		1		0
16																	1		0		0
17																	8		6		1
18																	5		6		3
19																	0		3		0
20																	1		3		1
21																	0		3		0
22																	6		5		4
23																	1		0		0
24																	1		0		0
25																	1		0		0
26																	2		3		0
27																	4		3		0
Total																	599		1575		528
In these depictions, W303a-derived SNPs and YJM789-derived SNPs are shown in red and black, respectively. Events that involve only a single chromatid (conversions without an associated crossovers) are shown as single lines. Events involving a crossover are shown as pairs of lines. The SGD coordinates for the transitions are given in Dataset S7. The Classes 1-4 have the patterns expected for a con…
